# Supplementary material for: Environmental Factors, Not Biotic Competitive Interactions, Drive the Relative Abundance of Diatoms and Chlorophyta in the Coastal Areas of the Beibu Gulf: Evidence From 18S rDNA Metabarcoding and Partial Least Squares‐Path Modeling Analysis
Source: Ecol Evol. 2025 Aug 22;15(8):e71936. doi: 10.1002/ece3.71936 (PMC12373977; doi:10.1002/ece3.71936)
Supplement: Supplementary file 2 — Appendix S2: ece371936‐sup‐0002‐Supinfo.zip. [file ECE3-15-e71936-s001.zip]

Archive with 20 entries (19 files):
- ece371936-sup-0002-Supinfo/
- ece371936-sup-0002-Supinfo/Supplementary Code S1.txt
- ece371936-sup-0002-Supinfo/Supplementary Code S3.txt
- ece371936-sup-0002-Supinfo/Supplementary Table 1.txt
- ece371936-sup-0002-Supinfo/Supplementary Table 10.txt
- ece371936-sup-0002-Supinfo/Supplementary Table 11.txt
- ece371936-sup-0002-Supinfo/Supplementary Table 12.txt
- ece371936-sup-0002-Supinfo/Supplementary Table 13 (3-envplsm).csv
- ece371936-sup-0002-Supinfo/Supplementary Table 14 (7-envplsm).csv
- ece371936-sup-0002-Supinfo/Supplementary Table 15 (9-envplsm).csv
- ece371936-sup-0002-Supinfo/Supplementary Table 16 (12-envplsm).csv
- ece371936-sup-0002-Supinfo/Supplementary Table 2.txt
- ece371936-sup-0002-Supinfo/Supplementary Table 3.txt
- ece371936-sup-0002-Supinfo/Supplementary Table 4.txt
- ece371936-sup-0002-Supinfo/Supplementary Table 5.txt
- ece371936-sup-0002-Supinfo/Supplementary Table 6.txt
- ece371936-sup-0002-Supinfo/Supplementary Table 7.txt
- ece371936-sup-0002-Supinfo/Supplementary Table 8.txt
- ece371936-sup-0002-Supinfo/Supplementary Table 9.txt
- ece371936-sup-0002-Supinfo/supplymentary Code S2.txt
