# Supplementary material for: Environmental Factors, Not Biotic Competitive Interactions, Drive the Relative Abundance of Diatoms and Chlorophyta in the Coastal Areas of the Beibu Gulf: Evidence From 18S rDNA Metabarcoding and Partial Least Squares‐Path Modeling Analysis
Source: Ecol Evol. 2025 Aug 22;15(8):e71936. doi: 10.1002/ece3.71936 (PMC12373977; doi:10.1002/ece3.71936)
Supplement: Supplementary file 2 — Appendix S2: ece371936‐sup‐0002‐Supinfo.zip. [file ECE3-15-e71936-s001.zip › ece371936-sup-0002-Supinfo/Supplementary Code S1.txt]

setwd("local data directory")
rare = read.table("OTU-algae.txt", header=T, sep="\t", row.names=1, comment.char="") #"OTU-algae.txt" is a table about the abundance and taxonomy information of OTUs assigned to algae in the sampling sites in March, July, September, and December, respectively.
phylum=c()
delete=c()
count = 1
for(i in rare[, length(rare)])
{
    tmp = unlist(strsplit(as.character(i), split="; |__"))
    phylum = c(phylum, tmp[4])
    if(is.na(tmp[4]) | tmp[4] == "")
    {
        delete = c(delete, count)
    }
    count = count + 1
}

rare$phylum = phylum
rare = rare[, -(ncol(rare)-1)]  
#rare2 = rare[-delete, ]  
rare2 = rare[order(rare$phylum, decreasing=F),]
plist = unique(rare2$phylum)

rare3 = data.frame(apply(rare2[rare2$phylum==plist[1], c(1:(ncol(rare2)-1))], 2, sum))
colnames(rare3)[1] = plist[1]
for(i in 2:length(plist))
{
    tmp = apply(rare2[rare2$phylum==plist[i], c(1:(ncol(rare2)-1))], 2, sum)
    rare3 = cbind(rare3, tmp)
    colnames(rare3)[i] = plist[i]
}
rare3 = data.frame(t(rare3))

norm = rare3
sample_sum = apply(rare3, 2, sum)
for(i in 1:nrow(rare3))
{
    for(j in 1:ncol(rare3))
    {
        norm[i, j] = rare3[i, j]/sample_sum[j]
    }
}
apply(norm, 2, sum) 
write.csv(norm, file="phylum_rare_norm.csv")
