# Supplementary material for: Environmental Factors, Not Biotic Competitive Interactions, Drive the Relative Abundance of Diatoms and Chlorophyta in the Coastal Areas of the Beibu Gulf: Evidence From 18S rDNA Metabarcoding and Partial Least Squares‐Path Modeling Analysis
Source: Ecol Evol. 2025 Aug 22;15(8):e71936. doi: 10.1002/ece3.71936 (PMC12373977; doi:10.1002/ece3.71936)
Supplement: Supplementary file 2 — Appendix S2: ece371936‐sup‐0002‐Supinfo.zip. [file ECE3-15-e71936-s001.zip › ece371936-sup-0002-Supinfo/Supplementary Code S3.txt]

setwd("local data directory")
df <- read.csv('3-envplsm.csv', header= TRUE)
# install "devtools"
install.packages("devtools") 
library(devtools)
# install "plspm"
install_github("gastonstat/plspm")
# load plspm
library(plspm)
# load dataset Satisfaction
data(df)
# define path matrix (inner model)
Seawater <- c(0,0,0,0,0,0)
Nutrient <- c(1,0,0,0,0,0)
Biomass <- c(1,1,0,0,0,0)
Alpha <- c(1,1,1,0,0,0)
Diatomea <- c(1,1,1,1,0,0) 
Chlorophyta <- c(1,1,1,1,0,0)
sat_path <- rbind(Seawater, Nutrient, Biomass, Alpha, Diatomea, Chlorophyta)
# define list of blocks (outer model)
sat_blocks <- list(1:4, 5:10, 11, 12, 13, 14)
# vector of modes (reflective indicators) 
sat_modes <- rep("A", 6) 
# apply plspm with bootstrap validation
 satpls <- plspm(df, sat_path, sat_blocks, modes = sat_modes,
    scaling = NULL, scheme = "centroid", scaled = TRUE,
    tol = 1e-06, maxiter = 100, plscomp = FALSE,
    boot.val = FALSE, br = TRUE, dataset = TRUE)
# default printsatpls
# summary of results
summary(satpls)
