# Supplementary material for: Environmental Factors, Not Biotic Competitive Interactions, Drive the Relative Abundance of Diatoms and Chlorophyta in the Coastal Areas of the Beibu Gulf: Evidence From 18S rDNA Metabarcoding and Partial Least Squares‐Path Modeling Analysis
Source: Ecol Evol. 2025 Aug 22;15(8):e71936. doi: 10.1002/ece3.71936 (PMC12373977; doi:10.1002/ece3.71936)
Supplement: Supplementary file 2 — Appendix S2: ece371936‐sup‐0002‐Supinfo.zip. [file ECE3-15-e71936-s001.zip › ece371936-sup-0002-Supinfo/Supplementary Table 1.txt]

#OTU_num	1	2	3	4	5	6	7	8	9	10	11	12	13	14	15	16	Taxonomy
OTU_3	25	8	27	431	46	256	979	44	76	15	471	32	2739	140	4047	12095	k__Eukaryota; p__Diatomea; c__Mediophyceae; o__unidentified_Mediophyceae; f__unidentified_Mediophyceae; g__Thalassiosira
OTU_5	17	27	37	72	170	167	92	164	384	18	539	82	4174	817	4603	42	k__Eukaryota; p__Diatomea; c__Mediophyceae; o__unidentified_Mediophyceae; f__unidentified_Mediophyceae; g__Chaetoceros
OTU_20	715	762	1892	929	270	271	976	26	135	297	216	547	21	28	6	9	k__Eukaryota; p__Cryptophyceae; c__unidentified_Cryptophyceae; o__Cryptomonadales; f__unidentified_Cryptomonadales; g__Geminigera
OTU_21	946	4712	168	57	44	45	136	18	11	36	6	48	4	9	11	6	k__Chloroplastida; p__Chlorophyta; c__Mamiellophyceae; o__Mamiellales; f__unidentified_Mamiellales; g__Bathycoccus
OTU_26	137	425	1766	229	23	20	235	6	5	16	31	96	42	17	27	1	k__Chloroplastida; p__Chlorophyta; c__Mamiellophyceae
OTU_28	1	2	1	2187	34	163	181	99	244	109	7	115	6	152	1	18	k__Eukaryota; p__Diatomea; c__Bacillariophyceae; o__unidentified_Bacillariophyceae; f__unidentified_Bacillariophyceae; g__Pleurosigma
OTU_31	698	1360	1446	405	178	159	251	54	36	62	155	101	86	6	3	11	k__Eukaryota; p__Cryptophyceae; c__unidentified_Cryptophyceae; o__Cryptomonadales; f__unidentified_Cryptomonadales; g__Teleaulax
OTU_32	767	771	1939	94	2	3	33	2	5	2	3	5	0	19	71	11	k__Chloroplastida; p__Chlorophyta; c__Trebouxiophyceae; o__; f__; g__
OTU_40	637	1214	902	186	147	50	209	20	45	13	79	54	74	5	3	13	k__Chloroplastida; p__Chlorophyta; c__Mamiellophyceae; o__Mamiellales; f__unidentified_Mamiellales; g__Ostreococcus
OTU_42	132	125	166	125	24	38	739	4	101	4	163	99	223	21	32	3	k__Chloroplastida; p__Chlorophyta; c__Mamiellophyceae; o__Mamiellales; f__unidentified_Mamiellales; g__Mamiella
OTU_48	1079	1640	643	123	171	45	73	16	4	40	14	118	5	3	3	7	k__Chloroplastida; p__Chlorophyta; c__Mamiellophyceae; o__Mamiellales; f__unidentified_Mamiellales; g__Micromonas
OTU_52	289	233	290	148	74	69	108	21	22	29	94	36	81	1	2	1	k__Eukaryota; p__Cryptophyceae; c__unidentified_Cryptophyceae; o__Cryptomonadales; f__unidentified_Cryptomonadales; g__Teleaulax
OTU_54	42	76	26	50	2	15	10	6	6	2	2	3	7	7	11	9	k__Eukaryota; p__Diatomea; c__Mediophyceae; o__unidentified_Mediophyceae; f__unidentified_Mediophyceae; g__Cyclotella
OTU_59	2	4	5	6	82	40	1	159	301	4	13	7	6	64	0	3	k__Eukaryota; p__Diatomea; c__Mediophyceae; o__unidentified_Mediophyceae; f__unidentified_Mediophyceae; g__Chaetoceros
OTU_73	158	158	103	107	849	395	243	214	113	54	29	119	8	17	5	7	k__Eukaryota; p__Diatomea; c__Mediophyceae; o__unidentified_Mediophyceae; f__unidentified_Mediophyceae; g__Chaetoceros
OTU_79	156	225	158	58	31	60	167	14	75	20	15	96	6	24	4	2	k__Eukaryota; p__Cryptophyceae; c__unidentified_Cryptophyceae; o__unidentified_Cryptophyceae; f__Kathablepharidae; g__Leucocryptos
OTU_84	1	0	1	5	1	0	13	2	0	1	11	1	498	9	350	22	k__Chloroplastida; p__Chlorophyta; c__Ulvophyceae; o__Ulvales; f__unidentified_Ulvales; g__Ulva
OTU_87	486	45	74	44	2	3	10	1	5	1	0	2	0	1	3	6	k__Chloroplastida; p__Chlorophyta; c__unidentified_Chlorophyta; o__unidentified_Chlorophyta; f__unidentified_Chlorophyta; g__Picochlorum
OTU_92	411	67	2	1	5	457	0	12	2	1	1	1	1	1	1	2	k__Eukaryota; p__Diatomea; c__Mediophyceae; o__unidentified_Mediophyceae; f__unidentified_Mediophyceae; g__Eucampia
OTU_93	107	153	337	111	4	22	164	0	21	16	17	55	5	5	1	1	k__Eukaryota; p__Cryptophyceae; c__unidentified_Cryptophyceae; o__Cryptomonadales; f__unidentified_Cryptomonadales; g__Teleaulax
OTU_96	208	626	329	27	29	8	34	1	5	49	0	73	3	1	1	0	k__Chloroplastida; p__Chlorophyta; c__Mamiellophyceae; o__Mamiellales; f__unidentified_Mamiellales; g__Micromonas
OTU_98	4	2	1	2	49	22	0	82	191	19	2	23	1	8	0	1	k__Eukaryota; p__Diatomea; c__Mediophyceae; o__unidentified_Mediophyceae; f__unidentified_Mediophyceae; g__Chaetoceros
OTU_99	185	404	35	2	16	3	13	2	0	6	0	7	0	0	0	0	k__Chloroplastida; p__Chlorophyta; c__Mamiellophyceae; o__Mamiellales; f__unidentified_Mamiellales; g__Micromonas
OTU_110	12	0	0	97	21	20	50	26	178	1	8	13	4	45	1	14	k__Eukaryota; p__Diatomea; c__Bacillariophyceae; o__unidentified_Bacillariophyceae; f__unidentified_Bacillariophyceae; g__Pleurosigma
OTU_111	1	8	28	1	3	3	318	3	28	56	30	126	21	40	22	12	k__Eukaryota; p__Cryptophyceae; c__unidentified_Cryptophyceae; o__unidentified_Cryptophyceae; f__unidentified_Cryptophyceae; g__Goniomonas
OTU_119	5	4	4	19	73	93	23	86	18	9	9	19	47	30	18	353	k__Eukaryota; p__Diatomea; c__Mediophyceae; o__unidentified_Mediophyceae; f__unidentified_Mediophyceae; g__Skeletonema
OTU_121	4	1	3	449	5	47	33	17	229	17	10	39	7	99	2	48	k__Eukaryota; p__Diatomea; c__Bacillariophyceae; o__unidentified_Bacillariophyceae; f__unidentified_Bacillariophyceae
OTU_131	15	20	47	8	3	6	91	3	2	1	15	26	14	4	86	0	k__Chloroplastida; p__Chlorophyta; c__Trebouxiophyceae; o__unidentified_Trebouxiophyceae; f__unidentified_Trebouxiophyceae; g__unidentified_Trebouxiophyceae
OTU_143	208	441	82	20	15	18	77	2	3	12	1	20	2	10	1	1	k__Eukaryota; p__Cryptophyceae; c__unidentified_Cryptophyceae; o__Cryptomonadales; f__; g__
OTU_147	4	3	3	18	3	3	86	1	108	2	696	17	21	58	41	6	k__Eukaryota; p__Cryptophyceae; c__unidentified_Cryptophyceae; o__unidentified_Cryptophyceae; f__Kathablepharidae; g__Katablepharis
OTU_149	39	47	5	12	43	104	16	122	184	7	8	14	8	93	16	22	k__Eukaryota; p__Diatomea; c__Bacillariophyceae; o__unidentified_Bacillariophyceae; f__unidentified_Bacillariophyceae; g__Pseudo-nitzschia
OTU_159	104	33	1	27	16	48	31	19	5	6	3	10	9	4	8	9	k__Eukaryota; p__Diatomea; c__Mediophyceae; o__unidentified_Mediophyceae; f__unidentified_Mediophyceae; g__Thalassiosira
OTU_160	18	4	30	180	7	98	24	5	2	0	2	3	3	2	0	5	k__Eukaryota; p__Diatomea; c__Mediophyceae; o__unidentified_Mediophyceae; f__unidentified_Mediophyceae; g__Skeletonema
OTU_169	1	2	6	446	33	65	52	39	19	1	3	2	1	6	0	1	k__Eukaryota; p__Diatomea; c__Bacillariophyceae; o__unidentified_Bacillariophyceae; f__unidentified_Bacillariophyceae; g__Bacillaria
OTU_170	91	36	18	74	4	49	6	1	2	0	0	0	0	1	1	0	k__Eukaryota; p__Diatomea; c__Mediophyceae; o__unidentified_Mediophyceae; f__unidentified_Mediophyceae; g__Skeletonema
OTU_173	2	0	4	43	2	5	24	0	30	0	20	0	59	44	51	118	k__Eukaryota; p__Diatomea; c__Bacillariophyceae; o__unidentified_Bacillariophyceae; f__unidentified_Bacillariophyceae
OTU_176	124	35	66	136	18	36	154	7	15	0	2	3	5	4	11	14	k__Eukaryota; p__Diatomea; c__Mediophyceae; o__unidentified_Mediophyceae; f__unidentified_Mediophyceae; g__Arcocellulus
OTU_177	2	5	6	246	51	31	59	32	182	3	19	10	25	39	12	87	k__Eukaryota; p__Diatomea; c__Bacillariophyceae
OTU_179	31	39	34	22	113	95	51	71	12	60	11	39	2	2	0	1	k__Eukaryota; p__Cryptophyceae; c__unidentified_Cryptophyceae; o__unidentified_Cryptophyceae; f__Kathablepharidae; g__Leucocryptos
OTU_180	6	0	2	7	57	54	0	134	140	1	4	0	1	19	1	0	k__Eukaryota; p__Diatomea; c__Bacillariophyceae; o__unidentified_Bacillariophyceae; f__unidentified_Bacillariophyceae; g__Asterionellopsis
OTU_189	3	1	1	197	54	13	0	38	120	1	2	4	1	1	2	1	k__Eukaryota; p__Diatomea; c__Bacillariophyceae; o__unidentified_Bacillariophyceae; f__unidentified_Bacillariophyceae
OTU_192	116	30	7	2	0	0	8	0	0	0	0	0	0	0	3	1	k__Chloroplastida; p__Streptophyta; c__unidentified_Streptophyta; o__Malvales; f__unidentified_Malvales; g__Gossypium
OTU_193	0	0	2	1	2	59	0	1	0	0	2	2	58	8	534	31	k__Eukaryota; p__Diatomea; c__Mediophyceae; o__unidentified_Mediophyceae; f__unidentified_Mediophyceae; g__Thalassiosira
OTU_209	36	14	3	0	5	3	71	2	1	0	0	2	0	0	0	0	k__Chloroplastida; p__Chlorophyta; c__Trebouxiophyceae; o__unidentified_Trebouxiophyceae; f__unidentified_Trebouxiophyceae; g__unidentified_Trebouxiophyceae
OTU_243	0	0	4	0	1	0	0	0	47	0	2	1	1	81	0	0	k__Eukaryota; p__Diatomea; c__Mediophyceae; o__unidentified_Mediophyceae; f__unidentified_Mediophyceae; g__Chaetoceros
OTU_253	4	1	14	0	0	0	5	0	1	1	2	1	6	8	123	15	k__Chloroplastida; p__Chlorophyta; c__Chlorodendrophyceae; o__Chlorodendrales; f__unidentified_Chlorodendrales; g__Tetraselmis
OTU_259	2	1	5	25	6	8	51	0	21	1	29	2	30	7	1	116	k__Eukaryota; p__Diatomea; c__Bacillariophyceae; o__unidentified_Bacillariophyceae; f__unidentified_Bacillariophyceae; g__unidentified_Bacillariophyceae
OTU_262	0	0	0	1	16	0	0	3	200	2	21	5	2	4	0	1	k__Eukaryota; p__Diatomea; c__Mediophyceae; o__unidentified_Mediophyceae; f__unidentified_Mediophyceae; g__Chaetoceros
OTU_267	95	11	3	16	1	5	7	17	4	8	3	2	3	7	9	83	k__Chloroplastida; p__Streptophyta; c__Liliopsida; o__Poales; f__unidentified_Poales
OTU_278	0	4	11	118	11	19	92	10	15	6	59	7	35	8	76	113	k__Eukaryota; p__Diatomea; c__Bacillariophyceae; o__unidentified_Bacillariophyceae; f__unidentified_Bacillariophyceae; g__Cylindrotheca
OTU_283	17	21	22	17	11	10	14	23	20	5	15	6	35	28	33	15	k__Eukaryota; p__Diatomea; c__Mediophyceae; o__unidentified_Mediophyceae; f__unidentified_Mediophyceae; g__Chaetoceros
OTU_288	0	0	1	25	2	2	2	9	6	0	3	0	8	5	178	17	k__Eukaryota; p__Diatomea; c__Bacillariophyceae; o__unidentified_Bacillariophyceae; f__unidentified_Bacillariophyceae; g__unidentified_Bacillariophyceae
OTU_291	22	1	7	299	33	212	643	18	43	12	328	39	1946	29	1037	8992	k__Eukaryota; p__Diatomea; c__Mediophyceae; o__unidentified_Mediophyceae; f__unidentified_Mediophyceae; g__Thalassiosira
OTU_296	0	0	0	10	26	25	3	28	6	0	1	5	1	7	1	4	k__Eukaryota; p__Diatomea; c__Bacillariophyceae; o__unidentified_Bacillariophyceae; f__unidentified_Bacillariophyceae
OTU_301	2	0	0	69	25	20	3	32	32	2	8	1	4	3	1	1	k__Eukaryota; p__Diatomea; c__unidentified_Diatomea; o__unidentified_Diatomea; f__unidentified_Diatomea; g__Actinocyclus
OTU_302	19	9	26	106	104	199	53	59	66	2	18	7	14	37	107	34	k__Eukaryota; p__Diatomea; c__Mediophyceae; o__unidentified_Mediophyceae; f__unidentified_Mediophyceae; g__Thalassiosira
OTU_307	1	1	3	13	13	20	16	0	174	5	9	24	1	122	0	24	k__Eukaryota; p__Diatomea; c__Bacillariophyceae; o__unidentified_Bacillariophyceae; f__unidentified_Bacillariophyceae; g__Pleurosigma
OTU_318	5	3	1	32	48	52	31	22	12	1	5	5	11	6	23	33	k__Eukaryota; p__Diatomea; c__Mediophyceae; o__unidentified_Mediophyceae; f__unidentified_Mediophyceae; g__Thalassiosira
OTU_324	1	2	1	0	4	2	49	2	1	5	0	9	1	0	1	0	k__Chloroplastida; p__Chlorophyta; c__Prasinophytae; o__Pseudoscourfieldiales; f__unidentified_Pseudoscourfieldiales; g__Prasinoderma
OTU_329	2	0	15	73	4	3	28	1	12	0	18	1	7	4	12	43	k__Eukaryota; p__Diatomea; c__Bacillariophyceae; o__unidentified_Bacillariophyceae; f__unidentified_Bacillariophyceae; g__Nitzschia
OTU_334	1	0	0	1	4	4	5	3	3	0	1	0	10	0	13	61	k__Eukaryota; p__Diatomea; c__Mediophyceae; o__unidentified_Mediophyceae; f__unidentified_Mediophyceae; g__Thalassiosira
OTU_342	48	126	9	0	18	13	5	2	1	4	0	4	1	5	1	0	k__Chloroplastida; p__Chlorophyta; c__Prasinophytae; o__Pyramimonadales; f__unidentified_Pyramimonadales; g__Pyramimonas
OTU_351	0	1	8	0	10	16	54	5	3	17	1	7	1	0	0	0	k__Chloroplastida; p__Chlorophyta; c__Mamiellophyceae; o__DSGM-81; f__; g__
OTU_356	0	0	0	1	19	11	0	18	28	1	2	1	0	2	0	1	k__Eukaryota; p__Diatomea; c__Mediophyceae; o__unidentified_Mediophyceae; f__unidentified_Mediophyceae; g__Chaetoceros
OTU_359	23	0	0	0	3	7	0	5	10	0	4	0	0	0	0	0	k__Eukaryota; p__Diatomea
OTU_367	55	19	11	7	23	3	1	1	1	34	0	7	0	0	1	0	k__Eukaryota; p__Cryptophyceae; c__unidentified_Cryptophyceae; o__Cryptomonadales; f__unidentified_Cryptomonadales; g__Teleaulax
OTU_372	0	0	3	3	5	2	14	0	10	0	17	0	8	17	5	37	k__Eukaryota; p__Diatomea; c__Bacillariophyceae; o__unidentified_Bacillariophyceae; f__unidentified_Bacillariophyceae
OTU_379	0	0	0	21	1	2	5	9	4	0	16	1	7	3	106	3	k__Eukaryota; p__Diatomea; c__Bacillariophyceae; o__unidentified_Bacillariophyceae; f__unidentified_Bacillariophyceae; g__Nitzschia
OTU_388	17	3	2	1	13	7	6	4	37	21	9	41	0	3	0	3	k__Eukaryota; p__Cryptophyceae; c__unidentified_Cryptophyceae; o__unidentified_Cryptophyceae; f__Kathablepharidae; g__
OTU_389	0	0	0	6	1	0	2	2	14	2	0	33	6	53	0	2	k__Eukaryota; p__Diatomea; c__Mediophyceae; o__unidentified_Mediophyceae; f__unidentified_Mediophyceae; g__Chaetoceros
OTU_398	0	2	0	3	12	35	0	63	11	1	17	1	10	8	0	0	k__Eukaryota; p__Diatomea; c__Mediophyceae; o__unidentified_Mediophyceae; f__unidentified_Mediophyceae; g__Chaetoceros
OTU_405	3	1	23	23	0	2	4	0	5	0	13	0	2	3	0	0	k__Eukaryota; p__Cryptophyceae; c__unidentified_Cryptophyceae; o__Cryptomonadales; f__unidentified_Cryptomonadales; g__Teleaulax
OTU_406	1	2	1	10	1	8	6	2	18	0	59	0	13	2	26	2	k__Eukaryota; p__Diatomea; c__Bacillariophyceae; o__unidentified_Bacillariophyceae; f__unidentified_Bacillariophyceae; g__Nitzschia
OTU_436	0	0	0	0	0	0	0	0	0	0	0	0	3	1	15	41	k__Eukaryota; p__Diatomea; c__Bacillariophyceae; o__unidentified_Bacillariophyceae; f__unidentified_Bacillariophyceae
OTU_441	8	16	21	77	23	15	33	56	16	4	50	8	38	34	133	32	k__Eukaryota; p__Diatomea; c__Bacillariophyceae; o__unidentified_Bacillariophyceae; f__unidentified_Bacillariophyceae; g__Navicula
OTU_443	0	1	0	0	7	22	1	12	45	1	1	3	0	0	0	1	k__Eukaryota; p__Diatomea; c__Mediophyceae; o__unidentified_Mediophyceae; f__unidentified_Mediophyceae; g__Chaetoceros
OTU_444	8	1	0	0	10	15	0	18	10	0	0	3	0	2	0	0	k__Eukaryota; p__Diatomea; c__Mediophyceae; o__unidentified_Mediophyceae; f__unidentified_Mediophyceae; g__Chaetoceros
OTU_446	0	0	0	5	15	26	3	7	8	0	1	5	0	12	0	1	k__Eukaryota; p__Diatomea; c__Bacillariophyceae; o__unidentified_Bacillariophyceae; f__unidentified_Bacillariophyceae; g__Pleurosigma
OTU_447	2	0	0	0	10	5	0	20	6	0	0	0	0	0	0	1	k__Eukaryota; p__Diatomea; c__Mediophyceae; o__unidentified_Mediophyceae; f__unidentified_Mediophyceae; g__Odontella
OTU_459	606	489	94	55	50	52	266	9	23	14	14	82	3	1	1	1	k__Eukaryota; p__Cryptophyceae; c__unidentified_Cryptophyceae; o__Cryptomonadales; f__unidentified_Cryptomonadales; g__Geminigera
OTU_468	1	2	1	10	2	11	20	1	1	1	0	1	0	0	0	0	k__Eukaryota; p__Diatomea; c__Mediophyceae; o__unidentified_Mediophyceae; f__unidentified_Mediophyceae; g__Skeletonema
OTU_473	0	0	1	2	6	4	0	3	5	0	2	0	2	8	3	7	k__Eukaryota; p__Diatomea; c__Mediophyceae; o__unidentified_Mediophyceae; f__unidentified_Mediophyceae; g__Chaetoceros
OTU_475	9	3	0	0	3	1	30	3	1	2	1	18	0	0	0	0	k__Chloroplastida; p__Chlorophyta
OTU_478	4	17	37	2	10	2	40	1	3	24	14	44	50	3	8	0	k__Chloroplastida; p__Chlorophyta; c__Mamiellophyceae
OTU_482	2	1	1	213	10	20	18	5	156	9	5	21	5	25	3	44	k__Eukaryota; p__Diatomea; c__Bacillariophyceae; o__unidentified_Bacillariophyceae; f__unidentified_Bacillariophyceae
OTU_489	29	1	2	2	8	5	1	12	0	0	1	2	1	0	1	0	k__Eukaryota; p__Diatomea; c__Bacillariophyceae; o__unidentified_Bacillariophyceae; f__unidentified_Bacillariophyceae; g__Meuniera
OTU_502	0	0	1	5	1	0	18	2	3	0	0	0	2	4	0	8	k__Eukaryota; p__Diatomea; c__Bacillariophyceae; o__unidentified_Bacillariophyceae; f__unidentified_Bacillariophyceae; g__unidentified_Bacillariophyceae
OTU_508	0	0	0	0	0	0	0	0	0	0	0	0	2	27	0	0	k__Eukaryota; p__Diatomea; c__Bacillariophyceae; o__unidentified_Bacillariophyceae; f__unidentified_Bacillariophyceae
OTU_522	0	0	0	0	0	25	0	13	0	1	0	0	0	1	0	0	k__Eukaryota; p__Diatomea; c__Mediophyceae; o__unidentified_Mediophyceae; f__unidentified_Mediophyceae
OTU_523	6	15	61	14	2	5	36	1	3	2	4	8	0	0	4	2	k__Chloroplastida; p__Chlorophyta; c__unidentified_Chlorophyta; o__unidentified_Chlorophyta; f__unidentified_Chlorophyta; g__unidentified_Chlorophyta
OTU_534	0	0	0	0	7	4	0	12	9	0	0	0	0	0	0	0	k__Eukaryota; p__Diatomea; c__Mediophyceae; o__unidentified_Mediophyceae; f__unidentified_Mediophyceae; g__Chaetoceros
OTU_539	2	2	2	13	30	7	1	20	1	1	0	5	1	15	11	2	k__Eukaryota; p__Diatomea; c__unidentified_Diatomea; o__unidentified_Diatomea; f__unidentified_Diatomea; g__Coscinodiscus
OTU_541	0	0	0	0	0	0	0	0	0	0	0	0	0	0	24	4	k__Eukaryota; p__Diatomea; c__Bacillariophyceae; o__unidentified_Bacillariophyceae; f__unidentified_Bacillariophyceae
OTU_544	0	22	74	1	0	1	3	0	0	0	0	0	0	2	0	0	k__Eukaryota; p__Cryptophyceae; c__unidentified_Cryptophyceae; o__Cryptomonadales; f__unidentified_Cryptomonadales
OTU_557	4	5	11	1	7	11	10	6	0	0	2	4	0	0	1	0	k__Eukaryota; p__Cryptophyceae; c__unidentified_Cryptophyceae; o__Cryptomonadales; f__unidentified_Cryptomonadales; g__unidentified_Cryptomonadales
OTU_570	0	0	0	5	1	4	1	4	6	0	4	0	1	1	1	3	k__Eukaryota; p__Diatomea; c__Mediophyceae; o__unidentified_Mediophyceae; f__unidentified_Mediophyceae; g__unidentified_Mediophyceae
OTU_576	0	0	0	0	0	0	2	1	0	0	0	0	0	23	3	0	k__Chloroplastida; p__Streptophyta; c__unidentified_Streptophyta; o__Solanales; f__unidentified_Solanales; g__Nicotiana
OTU_583	15	36	89	33	135	99	59	124	256	8	364	31	2767	1725	5219	28	k__Eukaryota; p__Diatomea; c__Mediophyceae; o__unidentified_Mediophyceae; f__unidentified_Mediophyceae; g__Chaetoceros
OTU_590	0	0	0	0	1	13	0	0	0	0	0	0	0	0	0	0	k__Eukaryota; p__Diatomea; c__unidentified_Diatomea; o__unidentified_Diatomea; f__Melosirids; g__Stephanopyxis
OTU_591	9	31	0	0	0	0	0	0	0	0	0	0	0	0	0	0	k__Chloroplastida; p__Chlorophyta; c__Mamiellophyceae; o__Mamiellales; f__unidentified_Mamiellales; g__Ostreococcus
OTU_597	1	5	0	0	2	6	3	9	5	9	0	7	0	3	0	1	k__Chloroplastida; p__Chlorophyta; c__Prasinophytae; o__Pyramimonadales; f__unidentified_Pyramimonadales; g__Pterosperma
OTU_598	0	0	0	0	3	1	0	24	0	0	0	0	0	0	0	0	k__Eukaryota; p__Diatomea; c__Mediophyceae; o__unidentified_Mediophyceae; f__unidentified_Mediophyceae; g__Chaetoceros
OTU_612	0	0	0	29	0	0	6	0	7	0	0	0	3	5	0	4	k__Eukaryota; p__Diatomea; c__Bacillariophyceae; o__unidentified_Bacillariophyceae; f__unidentified_Bacillariophyceae; g__Entomoneis
OTU_618	4	5	11	4	2	0	3	1	0	0	0	1	0	0	0	1	k__Eukaryota; p__Cryptophyceae; c__unidentified_Cryptophyceae; o__Cryptomonadales; f__unidentified_Cryptomonadales; g__Hemiselmis
OTU_620	0	0	0	0	0	0	16	2	0	6	2	9	1	2	0	0	k__Eukaryota; p__Cryptophyceae; c__unidentified_Cryptophyceae; o__unidentified_Cryptophyceae; f__unidentified_Cryptophyceae; g__Goniomonas
OTU_648	459	444	20	32	21	14	70	7	4	20	2	21	3	1	0	1	k__Chloroplastida; p__Chlorophyta; c__Mamiellophyceae; o__Mamiellales; f__unidentified_Mamiellales; g__Bathycoccus
OTU_667	0	1	5	8	0	1	0	0	23	1	3	1	4	30	0	11	k__Eukaryota; p__Diatomea; c__Bacillariophyceae; o__unidentified_Bacillariophyceae; f__unidentified_Bacillariophyceae
OTU_669	0	0	0	0	0	0	0	0	0	0	0	0	18	1	0	0	k__Chloroplastida; p__Chlorophyta; c__Chlorodendrophyceae; o__Chlorodendrales; f__unidentified_Chlorodendrales; g__Tetraselmis
OTU_671	1	2	0	0	1	1	20	1	1	0	0	7	0	0	0	0	k__Chloroplastida; p__Chlorophyta; c__Prasinophytae; o__Pseudoscourfieldiales; f__unidentified_Pseudoscourfieldiales; g__Prasinoderma
OTU_673	0	0	0	0	2	1	4	0	0	1	1	0	0	0	0	0	k__Eukaryota; p__Cryptophyceae; c__unidentified_Cryptophyceae; o__unidentified_Cryptophyceae
OTU_678	6	10	4	2	4	0	0	0	2	0	0	0	5	11	4	0	k__Chloroplastida; p__Chlorophyta; c__Prasinophytae; o__; f__; g__
OTU_691	0	0	0	4	0	0	0	0	1	0	1	0	5	1	2	6	k__Eukaryota; p__Diatomea; c__Bacillariophyceae; o__unidentified_Bacillariophyceae; f__unidentified_Bacillariophyceae
OTU_695	60	537	632	46	3	4	10	0	2	1	3	4	3	0	0	0	k__Chloroplastida; p__Chlorophyta; c__Mamiellophyceae; o__Mamiellales; f__unidentified_Mamiellales; g__Ostreococcus
OTU_700	0	0	3	0	0	0	0	0	0	0	0	0	1	15	893	5	k__Eukaryota; p__Diatomea; c__Mediophyceae; o__unidentified_Mediophyceae; f__unidentified_Mediophyceae; g__Thalassiosira
OTU_706	0	1	0	0	1	2	0	0	0	0	0	0	0	0	0	0	k__Eukaryota; p__Diatomea; c__Mediophyceae; o__unidentified_Mediophyceae; f__unidentified_Mediophyceae; g__Eucampia
OTU_713	0	1	1	0	0	1	2	3	0	0	3	0	2	4	5	4	k__Eukaryota; p__Cryptophyceae; c__unidentified_Cryptophyceae; o__unidentified_Cryptophyceae; f__unidentified_Cryptophyceae; g__Goniomonas
OTU_718	0	2	0	0	2	0	0	0	0	1	0	0	0	0	0	0	k__Eukaryota; p__Diatomea
OTU_720	0	2	1	0	0	0	3	1	0	0	0	1	0	0	0	0	k__Chloroplastida; p__Chlorophyta; c__Mamiellophyceae; o__Mamiellales; f__unidentified_Mamiellales; g__Mamiella
OTU_723	0	4	0	4	8	6	1	5	0	1	3	0	0	2	1	1	k__Eukaryota; p__Diatomea; c__Mediophyceae; o__unidentified_Mediophyceae; f__unidentified_Mediophyceae; g__Thalassiosira
OTU_725	0	0	0	2	1	1	10	0	1	5	0	13	0	0	0	0	k__Chloroplastida; p__Chlorophyta; c__Prasinophytae; o__Pseudoscourfieldiales; f__unidentified_Pseudoscourfieldiales; g__Prasinoderma
OTU_728	0	0	3	0	0	0	1	1	1	1	2	4	3	0	2	0	k__Eukaryota; p__Cryptophyceae; c__unidentified_Cryptophyceae; o__unidentified_Cryptophyceae; f__unidentified_Cryptophyceae; g__Goniomonas
OTU_729	0	0	0	6	0	4	0	4	2	0	3	0	4	2	0	0	k__Eukaryota; p__Diatomea; c__Bacillariophyceae; o__unidentified_Bacillariophyceae; f__unidentified_Bacillariophyceae
OTU_737	0	0	1	4	9	3	1	12	0	0	0	0	0	0	3	0	k__Eukaryota; p__Diatomea; c__unidentified_Diatomea; o__unidentified_Diatomea; f__Rhizosolenids; g__Guinardia
OTU_741	1	0	0	0	7	6	1	5	0	1	0	0	0	5	0	0	k__Eukaryota; p__Diatomea; c__Bacillariophyceae; o__unidentified_Bacillariophyceae; f__unidentified_Bacillariophyceae
OTU_764	0	0	0	1	11	3	0	7	1	0	0	0	0	0	0	0	k__Eukaryota; p__Diatomea; c__Mediophyceae; o__unidentified_Mediophyceae; f__unidentified_Mediophyceae; g__Chaetoceros
OTU_771	1	0	0	1	15	1	0	20	8	0	0	0	0	0	1	4	k__Eukaryota; p__Diatomea; c__Mediophyceae; o__unidentified_Mediophyceae; f__unidentified_Mediophyceae; g__Odontella
OTU_772	0	1	0	0	0	0	0	0	0	2	0	1	14	0	6	4	k__Eukaryota; p__Cryptophyceae; c__unidentified_Cryptophyceae; o__unidentified_Cryptophyceae; f__unidentified_Cryptophyceae; g__Goniomonas
OTU_785	0	0	0	0	0	0	0	18	0	0	0	0	0	0	0	0	k__Eukaryota; p__Diatomea; c__unidentified_Diatomea; o__unidentified_Diatomea; f__unidentified_Diatomea; g__Coscinodiscus
OTU_797	15	0	0	0	1	0	16	0	0	0	0	0	0	0	0	0	k__Chloroplastida; p__Chlorophyta; c__unidentified_Chlorophyta; o__unidentified_Chlorophyta; f__unidentified_Chlorophyta; g__Coccomyxa
OTU_798	0	0	0	3	0	0	0	0	0	0	0	0	0	0	0	0	k__Eukaryota; p__Diatomea; c__Bacillariophyceae; o__unidentified_Bacillariophyceae; f__unidentified_Bacillariophyceae
OTU_808	133	569	21	6	6	6	16	3	4	7	0	2	1	2	1	0	k__Chloroplastida; p__Chlorophyta; c__Mamiellophyceae; o__Mamiellales; f__unidentified_Mamiellales; g__Bathycoccus
OTU_809	1	0	0	6	22	16	8	15	30	2	54	5	362	26	62	7	k__Eukaryota; p__Diatomea; c__Mediophyceae; o__unidentified_Mediophyceae; f__unidentified_Mediophyceae; g__Chaetoceros
OTU_811	0	0	0	0	1	12	0	1	0	0	0	0	0	0	0	0	k__Eukaryota; p__Diatomea; c__Mediophyceae; o__unidentified_Mediophyceae; f__unidentified_Mediophyceae; g__Skeletonema
OTU_814	0	0	1	15	2	0	0	2	2	0	3	0	1	7	0	8	k__Eukaryota; p__Diatomea; c__Bacillariophyceae; o__unidentified_Bacillariophyceae; f__unidentified_Bacillariophyceae; g__unidentified_Bacillariophyceae
OTU_816	0	0	0	0	0	0	0	0	2	0	4	0	3	3	3	2	k__Eukaryota; p__Diatomea; c__Bacillariophyceae; o__unidentified_Bacillariophyceae; f__unidentified_Bacillariophyceae
OTU_821	0	0	0	2	0	0	0	0	0	0	0	0	0	0	0	1	k__Eukaryota; p__Diatomea; c__unidentified_Diatomea; o__unidentified_Diatomea; f__unidentified_Diatomea; g__unidentified_Diatomea
OTU_823	0	0	0	0	0	0	0	0	0	0	0	0	0	3	0	0	k__Eukaryota; p__Diatomea; c__Bacillariophyceae; o__unidentified_Bacillariophyceae; f__unidentified_Bacillariophyceae
OTU_827	0	0	1	0	1	0	7	0	1	1	1	0	14	7	338	59	k__Eukaryota; p__Diatomea; c__Mediophyceae; o__unidentified_Mediophyceae; f__unidentified_Mediophyceae; g__Thalassiosira
OTU_833	2	0	0	6	0	2	2	0	1	0	0	0	2	0	0	0	k__Eukaryota; p__Diatomea; c__unidentified_Diatomea; o__unidentified_Diatomea; f__Rhizosolenids; g__Guinardia
OTU_834	0	1	3	0	0	0	0	0	0	0	0	0	1	21	390	3	k__Eukaryota; p__Diatomea; c__Mediophyceae; o__unidentified_Mediophyceae; f__unidentified_Mediophyceae; g__Thalassiosira
OTU_837	0	1	0	1	0	0	0	0	5	0	0	0	0	0	1	0	k__Chloroplastida; p__Chlorophyta; c__unidentified_Chlorophyta; o__unidentified_Chlorophyta; f__unidentified_Chlorophyta; g__Choricystis
OTU_845	0	0	0	0	0	0	0	0	0	0	0	0	2	0	0	0	k__Eukaryota; p__Diatomea; c__Mediophyceae; o__unidentified_Mediophyceae; f__unidentified_Mediophyceae; g__Chaetoceros
OTU_848	1	5	6	2	2	0	6	0	7	6	8	14	9	0	0	0	k__Chloroplastida; p__Chlorophyta; c__Mamiellophyceae; o__Dolichomastigales; f__unidentified_Dolichomastigales; g__Crustomastix
OTU_850	7	1	3	36	93	76	11	77	2	2	2	0	2	1	0	7	k__Eukaryota; p__Diatomea; c__Mediophyceae; o__unidentified_Mediophyceae; f__unidentified_Mediophyceae; g__Thalassiosira
OTU_857	0	0	0	0	0	0	0	0	0	0	2	0	0	0	0	0	k__Eukaryota; p__Diatomea; c__Mediophyceae; o__unidentified_Mediophyceae; f__unidentified_Mediophyceae
OTU_864	0	0	5	1	0	1	0	1	0	1	0	0	0	1	0	0	k__Eukaryota; p__Diatomea; c__Bacillariophyceae; o__unidentified_Bacillariophyceae; f__unidentified_Bacillariophyceae; g__unidentified_Bacillariophyceae
OTU_869	0	0	0	0	0	0	0	0	0	0	0	0	0	0	22	0	k__Eukaryota; p__Diatomea; c__Bacillariophyceae; o__unidentified_Bacillariophyceae; f__unidentified_Bacillariophyceae; g__Cymatopleura
OTU_875	0	0	0	0	0	4	0	4	0	0	0	0	1	0	0	0	k__Eukaryota; p__Diatomea; c__unidentified_Diatomea; o__Fragilariales; f__unidentified_Fragilariales; g__Thalassionema
OTU_885	0	0	0	0	0	1	0	2	0	0	0	0	0	0	16	0	k__Chloroplastida; p__Streptophyta; c__unidentified_Streptophyta; o__Fabales; f__unidentified_Fabales
OTU_889	6	0	1	2	1	0	7	2	1	1	0	1	1	0	0	0	k__Eukaryota; p__Cryptophyceae; c__unidentified_Cryptophyceae; o__Cryptomonadales; f__unidentified_Cryptomonadales; g__Hemiselmis
OTU_891	112	313	162	21	1	0	1	0	0	0	4	19	0	3	1	1	k__Chloroplastida; p__Chlorophyta; c__Mamiellophyceae; o__Mamiellales; f__unidentified_Mamiellales; g__Micromonas
OTU_893	0	0	0	0	0	0	0	0	0	0	0	0	0	0	2	0	k__Eukaryota; p__Diatomea
OTU_895	1	2	0	0	0	0	0	0	0	0	0	3	0	0	0	0	k__Chloroplastida; p__Chlorophyta; c__Mamiellophyceae; o__unidentified_Mamiellophyceae; f__unidentified_Mamiellophyceae; g__unidentified_Mamiellophyceae
OTU_897	0	0	0	3	0	0	0	0	0	0	0	0	0	0	1	2	k__Chloroplastida; p__Chlorophyta; c__Ulvophyceae; o__Oltmansiellopsidales; f__unidentified_Oltmansiellopsidales; g__Oltmannsiellopsis
OTU_914	0	0	0	0	3	2	0	3	11	0	0	3	0	2	0	0	k__Eukaryota; p__Diatomea; c__Mediophyceae; o__unidentified_Mediophyceae; f__unidentified_Mediophyceae; g__Chaetoceros
OTU_916	0	0	0	0	0	0	0	1	5	1	2	2	9	3	0	0	k__Eukaryota; p__Cryptophyceae; c__unidentified_Cryptophyceae; o__unidentified_Cryptophyceae; f__unidentified_Cryptophyceae; g__Goniomonas
OTU_917	0	0	0	0	0	0	0	0	0	0	2	0	0	0	37	2	k__Eukaryota; p__Diatomea; c__Bacillariophyceae; o__unidentified_Bacillariophyceae; f__unidentified_Bacillariophyceae
OTU_923	3	0	0	0	1	8	0	3	30	2	4	2	0	6	0	1	k__Eukaryota; p__Diatomea; c__Mediophyceae; o__unidentified_Mediophyceae; f__unidentified_Mediophyceae; g__Chaetoceros
OTU_928	0	0	16	3	3	2	22	0	1	8	3	4	2	0	5	0	k__Chloroplastida; p__Chlorophyta; c__Mamiellophyceae; o__DSGM-81; f__; g__
OTU_934	1	0	1	0	0	1	0	5	0	8	0	6	0	1	0	0	k__Chloroplastida; p__Chlorophyta; c__Prasinophytae; o__Pyramimonadales; f__unidentified_Pyramimonadales; g__Pterosperma
OTU_939	52	12	0	0	0	7	1	0	0	0	3	1	0	0	0	0	k__Eukaryota; p__Diatomea; c__Mediophyceae; o__unidentified_Mediophyceae; f__unidentified_Mediophyceae; g__Lauderia
OTU_942	0	0	0	0	0	0	0	0	0	0	0	0	0	0	11	3	k__Eukaryota; p__Diatomea; c__Bacillariophyceae; o__unidentified_Bacillariophyceae; f__unidentified_Bacillariophyceae; g__Campylodiscus
OTU_948	0	0	0	0	2	3	0	0	1	0	0	0	0	0	9	0	k__Eukaryota; p__Diatomea; c__Bacillariophyceae; o__unidentified_Bacillariophyceae; f__unidentified_Bacillariophyceae; g__Surirella
OTU_949	0	0	0	0	0	0	0	0	0	0	0	0	0	1	0	3	k__Eukaryota; p__Diatomea; c__Bacillariophyceae; o__unidentified_Bacillariophyceae; f__unidentified_Bacillariophyceae
OTU_953	0	0	0	0	0	0	0	0	0	0	0	0	0	5	0	0	k__Eukaryota; p__Diatomea; c__Bacillariophyceae; o__unidentified_Bacillariophyceae; f__unidentified_Bacillariophyceae; g__Pleurosigma
OTU_957	0	0	0	0	14	15	0	32	10	2	1	0	0	1	0	0	k__Eukaryota; p__Diatomea; c__Mediophyceae; o__unidentified_Mediophyceae; f__unidentified_Mediophyceae; g__Chaetoceros
OTU_965	1	0	0	0	4	0	0	0	13	0	1	1	0	0	0	0	k__Eukaryota; p__Diatomea; c__Mediophyceae; o__unidentified_Mediophyceae; f__unidentified_Mediophyceae; g__Chaetoceros
OTU_971	4	0	0	0	0	3	0	4	0	0	0	0	0	0	0	0	k__Eukaryota; p__Diatomea; c__unidentified_Diatomea; o__unidentified_Diatomea; f__Rhizosolenids; g__Guinardia
OTU_972	0	0	0	2	0	0	0	0	9	0	0	2	0	2	0	4	k__Eukaryota; p__Diatomea; c__Bacillariophyceae; o__unidentified_Bacillariophyceae; f__unidentified_Bacillariophyceae
OTU_977	0	0	0	0	0	0	0	0	0	0	0	0	0	0	0	3	k__Chloroplastida; p__Streptophyta; c__unidentified_Streptophyta; o__Caryophyllales; f__unidentified_Caryophyllales; g__Amaranthus
OTU_979	0	3	0	0	0	0	0	0	0	0	2	0	1	0	0	0	k__Eukaryota; p__Diatomea; c__Bacillariophyceae; o__unidentified_Bacillariophyceae; f__unidentified_Bacillariophyceae; g__unidentified_Bacillariophyceae
OTU_980	291	44	150	100	0	2	11	2	1	0	1	3	1	1	5	8	k__Chloroplastida; p__Chlorophyta; c__unidentified_Chlorophyta; o__unidentified_Chlorophyta; f__unidentified_Chlorophyta; g__Picochlorum
OTU_986	0	3	1	0	0	0	0	0	0	0	0	1	0	0	14	0	k__Chloroplastida; p__Chlorophyta; c__Trebouxiophyceae; o__unidentified_Trebouxiophyceae; f__unidentified_Trebouxiophyceae; g__unidentified_Trebouxiophyceae
OTU_988	0	0	0	7	0	1	0	7	10	0	0	0	0	0	0	0	k__Eukaryota; p__Diatomea; c__unidentified_Diatomea; o__unidentified_Diatomea; f__Rhizosolenids; g__Guinardia
OTU_990	0	0	0	3	0	0	0	1	0	0	0	0	3	0	0	0	k__Eukaryota; p__Diatomea; c__Bacillariophyceae; o__unidentified_Bacillariophyceae; f__unidentified_Bacillariophyceae; g__Pleurosigma
OTU_994	11	9	2	3	23	5	3	20	12	2	5	1	1	3	3	0	k__Eukaryota; p__Diatomea; c__Mediophyceae; o__unidentified_Mediophyceae; f__unidentified_Mediophyceae; g__Cerataulina
OTU_1001	0	0	0	1	3	8	0	1	0	0	0	0	0	0	1	0	k__Eukaryota; p__Diatomea; c__unidentified_Diatomea; o__unidentified_Diatomea; f__Rhizosolenids; g__Leptocylindrus
OTU_1003	0	0	0	0	0	0	0	0	1	0	0	0	6	0	0	20	k__Eukaryota; p__Diatomea; c__Mediophyceae; o__unidentified_Mediophyceae; f__unidentified_Mediophyceae; g__Thalassiosira
OTU_1005	18	0	0	0	0	0	0	0	0	0	0	1	0	0	0	0	k__Chloroplastida; p__Chlorophyta; c__Ulvophyceae; o__unidentified_Ulvophyceae; f__unidentified_Ulvophyceae; g__unidentified_Ulvophyceae
OTU_1008	0	151	47	0	0	0	0	0	0	0	0	0	0	1	0	1	k__Chloroplastida; p__Chlorophyta; c__Mamiellophyceae; o__Mamiellales; f__unidentified_Mamiellales; g__Ostreococcus
OTU_1009	2	7	2	1	11	11	0	0	0	0	0	0	0	0	0	0	k__Eukaryota; p__Diatomea; c__Mediophyceae; o__unidentified_Mediophyceae; f__unidentified_Mediophyceae; g__Chaetoceros
OTU_1018	0	0	0	0	1	5	3	0	0	7	0	0	0	0	0	0	k__Chloroplastida; p__Chlorophyta; c__Mamiellophyceae; o__DSGM-81; f__; g__
OTU_1027	0	1	0	0	0	0	0	1	0	0	0	0	0	1	6	0	k__Chloroplastida; p__Chlorophyta; c__Chlorophyceae; o__Sphaeropleales; f__unidentified_Sphaeropleales; g__Coelastrella
OTU_1031	193	214	61	220	11	46	31	8	41	9	19	11	21	17	40	22	k__Eukaryota; p__Diatomea; c__Mediophyceae; o__unidentified_Mediophyceae; f__unidentified_Mediophyceae; g__Cyclotella
OTU_1033	0	0	0	0	1	0	0	0	0	0	0	0	2	0	0	0	k__Eukaryota; p__Cryptophyceae; c__unidentified_Cryptophyceae; o__unidentified_Cryptophyceae; f__Kathablepharidae; g__Hatena
OTU_1034	79	31	6	24	48	18	6	17	8	0	2	0	1	1	0	8	k__Eukaryota; p__Diatomea; c__Bacillariophyceae
OTU_1038	0	0	0	0	0	0	0	0	0	3	0	0	0	0	0	0	k__Chloroplastida; p__Chlorophyta; c__Mamiellophyceae; o__DSGM-81; f__; g__
OTU_1042	0	0	0	0	0	0	0	0	1	0	2	1	2	0	11	7	k__Eukaryota; p__Diatomea; c__Bacillariophyceae; o__unidentified_Bacillariophyceae; f__unidentified_Bacillariophyceae
OTU_1055	0	0	0	0	0	0	0	0	0	0	0	0	0	11	0	0	k__Eukaryota; p__Diatomea; c__Bacillariophyceae; o__unidentified_Bacillariophyceae; f__unidentified_Bacillariophyceae; g__Haslea
OTU_1056	1	1	0	201	1	0	15	0	38	1	0	0	1	3	0	36	k__Eukaryota; p__Diatomea; c__Bacillariophyceae; o__unidentified_Bacillariophyceae; f__unidentified_Bacillariophyceae; g__Pleurosigma
OTU_1061	2	0	0	0	1	3	0	0	1	0	0	1	0	0	0	0	k__Eukaryota; p__Diatomea; c__Mediophyceae; o__unidentified_Mediophyceae; f__unidentified_Mediophyceae; g__Chaetoceros
OTU_1063	10	0	0	2	8	13	2	21	26	0	5	4	0	2	0	1	k__Eukaryota; p__Diatomea; c__Bacillariophyceae; o__unidentified_Bacillariophyceae; f__unidentified_Bacillariophyceae; g__Pseudo-nitzschia
OTU_1070	24	22	11	5	35	23	38	21	5	11	3	10	0	0	0	1	k__Eukaryota; p__Cryptophyceae; c__unidentified_Cryptophyceae; o__unidentified_Cryptophyceae; f__Kathablepharidae; g__Leucocryptos
OTU_1075	0	0	0	0	0	0	1	0	2	2	1	0	1	0	0	0	k__Chloroplastida; p__Chlorophyta; c__Mamiellophyceae; o__DSGM-81; f__; g__
OTU_1076	2	0	0	2	0	1	20	0	0	0	1	1	0	0	2	0	k__Chloroplastida; p__Streptophyta; c__unidentified_Streptophyta; o__Rosales; f__unidentified_Rosales; g__Broussonetia
OTU_1079	3	16	0	0	0	2	0	0	0	0	0	0	0	0	0	0	k__Eukaryota; p__Cryptophyceae; c__unidentified_Cryptophyceae; o__Cryptomonadales; f__; g__
OTU_1084	0	0	0	0	2	1	0	4	3	0	0	0	0	0	0	0	k__Eukaryota; p__Diatomea; c__Mediophyceae; o__unidentified_Mediophyceae; f__unidentified_Mediophyceae; g__Chaetoceros
OTU_1095	0	0	0	0	2	0	0	2	0	0	0	0	0	0	0	0	k__Eukaryota; p__Diatomea; c__Mediophyceae; o__unidentified_Mediophyceae; f__unidentified_Mediophyceae; g__Chaetoceros
OTU_1097	0	0	0	0	0	0	0	0	0	0	0	0	0	0	2	0	k__Eukaryota; p__Cryptophyceae; c__unidentified_Cryptophyceae; o__unidentified_Cryptophyceae; f__Kathablepharidae
OTU_1111	0	0	0	0	0	0	0	0	4	0	1	0	0	3	0	0	k__Eukaryota; p__Diatomea; c__Mediophyceae; o__unidentified_Mediophyceae; f__unidentified_Mediophyceae; g__Chaetoceros
OTU_1120	0	0	0	0	0	2	0	0	1	0	0	0	0	0	0	0	k__Eukaryota; p__Diatomea; c__Bacillariophyceae; o__unidentified_Bacillariophyceae; f__unidentified_Bacillariophyceae; g__Pleurosigma
OTU_1125	0	1	16	0	0	0	5	0	0	0	0	0	0	0	0	0	k__Chloroplastida; p__Chlorophyta; c__Prasinophytae; o__Pseudoscourfieldiales; f__unidentified_Pseudoscourfieldiales; g__Prasinoderma
OTU_1128	0	1	0	0	0	2	0	0	0	0	0	0	0	0	0	0	k__Eukaryota; p__Diatomea; c__Mediophyceae; o__unidentified_Mediophyceae; f__unidentified_Mediophyceae; g__Eucampia
OTU_1129	0	2	0	0	2	3	0	3	0	1	0	0	1	1	0	0	k__Eukaryota; p__Diatomea; c__Bacillariophyceae; o__unidentified_Bacillariophyceae; f__unidentified_Bacillariophyceae; g__Navicula
