# Supplementary material for: Environmental Factors, Not Biotic Competitive Interactions, Drive the Relative Abundance of Diatoms and Chlorophyta in the Coastal Areas of the Beibu Gulf: Evidence From 18S rDNA Metabarcoding and Partial Least Squares‐Path Modeling Analysis
Source: Ecol Evol. 2025 Aug 22;15(8):e71936. doi: 10.1002/ece3.71936 (PMC12373977; doi:10.1002/ece3.71936)
Supplement: Supplementary file 2 — Appendix S2: ece371936‐sup‐0002‐Supinfo.zip. [file ECE3-15-e71936-s001.zip › ece371936-sup-0002-Supinfo/Supplementary Table 10.txt]

	Di_OTU_9	Di_OTU_16	Di_OTU_24	Di_OTU_25	Di_OTU_33	Di_OTU_52	Di_OTU_61	Di_OTU_64	Di_OTU_92	Di_OTU_94	Di_OTU_97	Di_OTU_98	Di_OTU_100	Di_OTU_101	Di_OTU_109	Di_OTU_114	Di_OTU_127	Di_OTU_140	Di_OTU_141	Di_OTU_148	Di_OTU_159	Di_OTU_167	Di_OTU_168	Di_OTU_169	Di_OTU_178	Di_OTU_190	Di_OTU_198	Di_OTU_206	Di_OTU_220	Di_OTU_228	Di_OTU_229	Di_OTU_243	Di_OTU_250	Di_OTU_258	Di_OTU_262	Di_OTU_264	Di_OTU_267	Di_OTU_286	Di_OTU_292	Di_OTU_295	Di_OTU_303	Di_OTU_310	Di_OTU_338	Di_OTU_344	Di_OTU_347	Di_OTU_374	Di_OTU_387	Di_OTU_399	Di_OTU_408
S1	468	2982	105	86	32	20	52	3	35	634	6	97	7	4	2	7	32	26	12	3	4	15	1	284	6	1	0	3	1	5	0	0	1	0	1	16	2	15	13	5	20	3	0	0	15	0	2	4	3
S2	32	662	1437	1428	1906	1413	34	57	106	20	449	12	57	37	241	311	142	8	34	0	76	5	6	9	14	37	0	113	85	108	57	1	10	38	82	22	112	9	19	2	12	67	42	0	6	33	10	30	0
S3	81	169	650	284	28	21	0	2	30	8	7	21	46	0	37	8	10	8	0	0	13	7	0	3	7	1	3	6	0	11	1	0	0	0	0	2	12	3	2	0	5	2	0	2	1	1	2	1	0
S4	4	1177	332	376	39	113	18	24	18	22	8	10	26	3	7	34	9	7	14	13	5	24	4	31	0	1	0	2	3	13	1	0	1	0	8	16	37	4	10	0	5	7	1	4	0	4	1	7	0
S5	21	169	1136	570	77	164	2	12	31	9	85	6	11	15	68	123	39	1	5	0	14	0	0	6	0	41	0	33	1	16	4	0	5	9	30	0	36	2	14	0	0	23	3	0	22	1	1	11	0
S6	4	437	917	30	7	48	35	9	25	8	4	3	4	6	13	8	10	1	4	1	9	5	1	7	1	7	0	6	3	8	1	0	1	0	9	7	12	1	4	0	0	0	0	0	1	0	0	0	0
S7	22	1159	673	263	262	100	55	106	70	4	7	115	94	6	40	10	14	55	24	24	3	16	0	5	24	10	0	0	0	2	3	1	2	0	0	13	1	15	7	6	7	0	1	7	0	0	0	1	0
S8	11	1252	572	535	62	513	1	30	56	11	9	50	99	38	52	31	20	52	33	0	6	0	0	9	3	111	0	2	2	6	3	0	31	31	0	0	0	4	2	0	5	0	2	6	11	0	3	5	0
S9	13	12	89	217	11	4	0	2	48	4	0	0	46	8	0	0	1	4	0	0	0	0	0	0	3	0	0	0	0	0	0	0	0	0	0	3	0	0	1	0	0	0	0	0	0	0	0	0	0
S10	100	474	1267	884	859	42	335	351	209	1	15	276	176	228	44	53	31	155	102	158	9	35	150	38	178	44	0	3	65	3	5	8	61	6	0	38	21	41	11	8	16	3	1	30	8	6	3	31	1
S11	41	1079	564	290	123	24	9	11	44	3	8	28	21	51	6	0	28	10	15	0	5	22	1	3	8	11	0	0	0	6	3	0	2	9	5	6	9	1	3	10	11	2	1	3	0	0	2	3	1
S12	376	382	696	175	88	36	128	131	121	2	11	16	30	58	9	17	40	5	68	49	36	47	29	3	13	27	0	3	86	0	3	1	31	21	0	11	2	5	2	2	4	1	0	8	0	1	0	5	0
S13	8291	100	462	239	70	12	12	1	273	0	0	13	31	80	7	5	4	3	1	2	56	7	0	6	15	0	1	1	1	1	0	27	6	1	0	6	1	1	0	11	23	0	0	2	0	0	5	0	20
S14	242	1252	180	107	473	30	1070	812	117	11	22	74	19	65	4	25	398	26	82	17	8	76	102	106	167	10	0	10	32	4	38	0	22	0	3	70	11	66	47	4	50	12	2	9	3	0	31	6	0
S15	4823	106	734	237	28	11	5	5	200	0	4	4	18	14	8	16	51	1	2	2	30	2	0	1	59	0	154	2	0	0	1	66	7	1	0	0	0	0	0	67	25	0	0	17	0	0	1	0	30
S16	37	36	120	54	16	2	48	263	58	0	0	2	7	2	1	0	2	2	1	127	2	38	24	2	17	0	0	0	18	0	0	7	5	1	0	35	2	4	1	1	5	0	0	23	0	0	0	3	0
[truncated: 180 more columns]
