# Supplementary material for: Environmental Factors, Not Biotic Competitive Interactions, Drive the Relative Abundance of Diatoms and Chlorophyta in the Coastal Areas of the Beibu Gulf: Evidence From 18S rDNA Metabarcoding and Partial Least Squares‐Path Modeling Analysis
Source: Ecol Evol. 2025 Aug 22;15(8):e71936. doi: 10.1002/ece3.71936 (PMC12373977; doi:10.1002/ece3.71936)
Supplement: Supplementary file 2 — Appendix S2: ece371936‐sup‐0002‐Supinfo.zip. [file ECE3-15-e71936-s001.zip › ece371936-sup-0002-Supinfo/Supplementary Table 11.txt]

sample	TEMP	turbidity	pH	Salinity	DO	PO4	NO2	NO3	NH4	Chl-a	TP	TN	TOC
S1	17.5	8.64	8.46	29.954	8.74	0.010	0.007	0.027	0.044	8.4	0.024	0.338	3.547
S2	17.9	10.5	8.56	30.02	8.80	0.006	0.001	0.008	0.036	14	0.028	0.297	3.465
S3	17.2	1.89	8.47	33	8.70	0.001	0.003	0.012	0.027	5.1	0.016	0.242	3.433
S4	17.8	10.0	8.56	30.905	8.73	0.006	0.001	0.009	0.041	14.3	0.038	0.198	3.658
S5	17.8	12.0	8.56	30.746	8.70	0.003	0.002	0.006	0.019	5	0.026	0.261	3.174
S6	18.1	5.33	8.55	30.983	8.74	0.005	0.003	0.010	0.029	12.4	0.021	0.232	3.473
S7	18.0	7.08	8.41	37.298	8.71	0	0.002	0.010	0.024	12.6	0.012	0.267	5.647
S8	15.4	3.42	8.22	25.692	9.32	0.003	0.004	0.066	0.053	5.1	0.015	0.246	2.893
S9	18.0	8.36	8.69	31.2	8.86	0	0.001	0.009	0.068	9.6	0.034	0.225	3.581
S10	18.3	4.38	8.68	30.926	9.10	0.001	0.001	0.004	0.017	8.5	0.048	0.225	3.168
S11	17.7	5.76	8.54	30.4	8.60	0	0.001	0.010	0.01	11.6	0.027	0.315	4.524
S12	18.1	5.58	8.71	31.499	9.13	0	0.001	0.005	0.02	8.3	0.028	0.19	3.198
S13	17.5	2.02	8.44	29.448	8.33	0.002	0.003	0.020	0.059	3	0.025	0.409	4.438
S14	18.5	4.12	8.63	30.233	8.93	0	0.001	0.008	0.034	10	0.027	0.251	3.763
S15	17.5	1.33	8.39	28.343	8.66	0.010	0.004	0.031	0.061	5.7	0.033	0.328	3.578
S16	17.8	4.75	8.54	28.183	9.14	0	0.005	0.022	0.031	10.7	0.034	0.359	3.517
