# Supplementary material for: Environmental Factors, Not Biotic Competitive Interactions, Drive the Relative Abundance of Diatoms and Chlorophyta in the Coastal Areas of the Beibu Gulf: Evidence From 18S rDNA Metabarcoding and Partial Least Squares‐Path Modeling Analysis
Source: Ecol Evol. 2025 Aug 22;15(8):e71936. doi: 10.1002/ece3.71936 (PMC12373977; doi:10.1002/ece3.71936)
Supplement: Supplementary file 2 — Appendix S2: ece371936‐sup‐0002‐Supinfo.zip. [file ECE3-15-e71936-s001.zip › ece371936-sup-0002-Supinfo/Supplementary Table 12.txt]

	Di_OTU_15	Di_OTU_20	Di_OTU_53	Di_OTU_55	Di_OTU_62	Di_OTU_71	Di_OTU_78	Di_OTU_84	Di_OTU_99	Di_OTU_106	Di_OTU_107	Di_OTU_108	Di_OTU_119	Di_OTU_130	Di_OTU_137	Di_OTU_140	Di_OTU_164	Di_OTU_166	Di_OTU_196	Di_OTU_200	Di_OTU_201	Di_OTU_216	Di_OTU_224	Di_OTU_265	Di_OTU_275	Di_OTU_278	Di_OTU_281	Di_OTU_285	Di_OTU_287	Di_OTU_299	Di_OTU_306	Di_OTU_312	Di_OTU_341	Di_OTU_349	Di_OTU_382	Di_OTU_390	Di_OTU_391	Di_OTU_393	Di_OTU_396	Di_OTU_419	Di_OTU_423	Di_OTU_424	Di_OTU_426	Di_OTU_439	Di_OTU_474	Di_OTU_484	Di_OTU_517	Di_OTU_526	Di_OTU_529
S1	10	4	25	33	10	6	12	2	28	2	5	10	9	22	1	18	5	13	0	1	0	128	6	3	2	0	10	0	2	0	3	2	0	0	3	1	0	0	7	4	0	1	4	1	0	1	1	0	0
S2	19	5	146	244	95	11	67	1	129	156	479	9	5	98	0	12	264	300	3	1	1	83	0	140	0	0	26	3	76	1	0	0	89	47	5	0	0	42	1	2	0	0	4	54	0	1	1	1	45
S3	66	24	248	145	52	30	32	34	34	10	73	13	13	6	1	30	186	91	1	36	159	147	36	6	6	1	9	13	4	8	8	14	6	16	16	0	1	1	9	4	0	1	38	17	1	1	3	4	0
S4	86	599	72	107	54	8	7	1	136	103	306	4	127	253	0	24	65	69	27	36	19	20	29	58	2	2	4	2	145	0	80	84	1	0	0	49	85	0	40	0	1	0	3	1	0	47	40	28	0
S5	19	18	39	34	10	19	21	1	28	10	82	6	17	16	1	10	20	26	1	15	1	3	15	14	10	0	1	2	0	7	4	1	1	3	2	5	2	14	4	0	0	0	7	1	0	0	0	10	2
S6	939	5981	931	826	5	1492	879	1346	1023	363	5	1606	724	323	781	701	2	2	240	0	1	2	0	1	1	0	33	1	0	0	0	1	23	2	1	0	0	0	0	0	0	0	1	1	0	0	0	1	0
S7	98	5686	32	132	1540	21	15	96	24	963	212	34	112	187	51	51	7	36	59	8	23	9	39	21	19	18	118	78	63	54	28	45	11	2	38	8	2	6	5	67	9	9	41	21	0	2	4	26	0
S8	39	8	1428	1472	12	4	8	0	21	2	114	6	9	4	1	11	49	28	1	7	2	5	8	1	2	1	5	1	2	8	1	4	2	6	18	0	0	1	1	1	1	0	16	1	0	0	0	14	2
S9	183	20	42	74	313	9	14	70	19	20	66	29	20	73	58	16	5	13	164	7	99	23	52	11	4	26	21	117	22	91	241	14	12	0	28	36	0	26	47	13	9	2	89	19	0	1	11	5	0
S10	23	4	14	29	14	11	10	7	6	9	52	5	5	28	5	11	11	10	1	2	1	3	18	26	2	1	4	6	3	10	6	2	3	0	2	1	0	5	7	0	1	0	5	1	0	0	0	12	0
S11	7437	10	58	79	661	149	773	54	149	5	62	7	26	4	2	22	52	111	3	420	67	10	7	2	159	1	4	89	95	11	127	1	22	17	4	1	0	1	15	11	1	1	122	17	0	1	7	1	0
S12	0	0	2	4	0	0	2	1	0	2	0	0	0	0	0	0	0	0	0	0	0	0	0	0	0	0	1	0	0	0	0	0	0	0	0	0	0	0	0	0	0	0	0	0	0	0	0	0	0
S13	24	4	7	7	2	2	7	0	2	1	20	0	4	0	0	0	46	5	0	5	3	1	20	5	4	0	0	0	0	1	0	0	0	2	1	1	0	1	3	0	0	0	0	1	0	0	2	1	0
S14	522	0	40	53	0	0	0	0	0	0	52	0	156	0	0	0	0	72	0	0	0	0	74	0	75	218	0	0	0	0	0	0	24	33	0	0	0	0	39	0	75	72	0	0	67	0	0	0	0
S15	217	35	41	14	4	4	24	0	14	0	8	0	10	0	0	1	56	39	0	20	10	16	75	0	3	0	0	0	0	1	0	0	1	4	2	0	0	0	1	0	0	0	2	5	0	0	1	1	0
S16	245	236	12	13	53	4	27	3	11	3	22	0	31	42	3	1	30	33	1	5	262	2	3	2	12	5	0	10	6	2	10	2	4	2	3	1	2	3	8	0	0	0	9	0	0	1	1	1	0
[truncated: 183 more columns]
