# Supplementary material for: Environmental Factors, Not Biotic Competitive Interactions, Drive the Relative Abundance of Diatoms and Chlorophyta in the Coastal Areas of the Beibu Gulf: Evidence From 18S rDNA Metabarcoding and Partial Least Squares‐Path Modeling Analysis
Source: Ecol Evol. 2025 Aug 22;15(8):e71936. doi: 10.1002/ece3.71936 (PMC12373977; doi:10.1002/ece3.71936)
Supplement: Supplementary file 2 — Appendix S2: ece371936‐sup‐0002‐Supinfo.zip. [file ECE3-15-e71936-s001.zip › ece371936-sup-0002-Supinfo/Supplementary Table 13 (3-envplsm).csv]

TEMP	Salinity	pH	DO	NO3	NH4	NO2	TN	PO4	TP	Chl_a	Shannon	Diatomea	Chlorophyta
24	30.6077	8.14	8.34	0.175	0.018	0.005	0.51	0.022	0.023	9	3.376698078	0.151856764	0.550303145
23.9	30.5906	8.04	7.52	0.152	0.035	0.006	0.406	0.02	0.029	5.3	2.869263894	0.053178376	0.720901567
23	31.7178	8.01	7.23	0.124	0.052	0.009	0.474	0.015	0.031	3.2	2.841086089	0.052961001	0.584175895
23.21	31.6454	8.03	7.37	0.113	0.016	0.006	0.38	0.01	0.037	6.8	3.332610289	0.689301058	0.118830556
23.8	31.8435	8.17	8.04	0.073	0.026	0	0.34	0.018	0.024	4.3	3.610527466	0.64750763	0.14242116
23.8	31.9999	8.12	7.59	0.131	0.043	0.003	0.456	0.02	0.03	4.4	3.839983794	0.75521405	0.066959385
23.9	31.451	8.1	8.01	0.082	0.014	0.001	0.522	0.01	0.047	11.4	3.557719946	0.406357279	0.263572791
23.6	32.1879	8.21	8.13	0.151	0.03	0.001	0.359	0.017	0.024	3.2	3.932355762	0.854206319	0.045679482
26.9	30.1122	8.21	7.75	0.196	0.034	0.005	0.418	0.015	0.017	2.4	3.75983849	0.841895576	0.048647515
26.4	30.4419	8.55	7.84	0.146	0.036	0	0.252	0.018	0.025	2	3.441276955	0.273972603	0.228310502
26.5	30.0942	8.24	7.41	0.122	0.025	0.004	0.367	0.015	0.017	4.4	3.063708837	0.585481852	0.091614518
26.52	30.6222	8.51	7.85	0.152	0.024	0.001	0.212	0.013	0.018	2.5	3.513323326	0.28038777	0.271439224
26.63	31.0322	8.23	7.32	0.059	0.019	0.005	0.478	0.016	0.023	11.2	1.967462508	0.909636377	0.069760717
26.65	30.2112	8.41	7.75	0.134	0.016	0.002	0.292	0.014	0.014	5.9	2.656060757	0.920380005	0.029405112
27.3	30.2254	8.37	7.73	0.102	0.039	0.009	0.56	0.017	0.063	46.5	2.106770956	0.953187251	0.039945481
27.1	30.3721	8.64	10.37	0.094	0.026	0.005	0.481	0.009	0.025	14.4	1.100003914	0.989357543	0.00434386
