# Supplementary material for: Environmental Factors, Not Biotic Competitive Interactions, Drive the Relative Abundance of Diatoms and Chlorophyta in the Coastal Areas of the Beibu Gulf: Evidence From 18S rDNA Metabarcoding and Partial Least Squares‐Path Modeling Analysis
Source: Ecol Evol. 2025 Aug 22;15(8):e71936. doi: 10.1002/ece3.71936 (PMC12373977; doi:10.1002/ece3.71936)
Supplement: Supplementary file 2 — Appendix S2: ece371936‐sup‐0002‐Supinfo.zip. [file ECE3-15-e71936-s001.zip › ece371936-sup-0002-Supinfo/Supplementary Table 14 (7-envplsm).csv]

TEMP	pH	Salinity	DO	TN	NO2	NO3	NH4	PO4	TP	Chl-a	Shannon	Diatomea	Chlorophyta
29.28	8.56	27.6841	8.54	0.645	0.023	0.107	0.025	0.004	0.049	49.2	2.44419487	0.985256344	0.012175074
28.92	8.44	27.1245	8.19	0.622	0.009	0.131	0.033	0.003	0.042	29.3	2.833466805	0.771047687	0.126957144
28.92	8.78	21.3645	9.74	0.965	0.007	0.183	0.074	0.002	0.038	14.7	2.307893134	0.877840357	0.111672169
29.71	8.83	27.0125	9.66	0.681	0.008	0.092	0.028	0.003	0.031	6.6	2.245233877	0.978663049	0.016033547
29.60	8.88	26.4731	9.55	0.645	0.008	0.112	0.057	0.003	0.034	14.7	3.008017819	0.888513514	0.037162162
30.54	8.88	28.2478	9.82	0.484	0.002	0.138	0.033	0.008	0.035	30.8	2.48915014	0.984042553	0.009118541
29.72	8.94	26.7561	9.46	0.776	0.010	0.150	0.031	0.008	0.054	20.2	2.388364873	0.976467792	0.016401236
30.26	8.82	21.3412	9.84	0.642	0.018	0.222	0.016	0.003	0.031	26.6	2.93381785	0.891526619	0.102127159
25.21	8.78	22.625	9.79	1.18	0.004	0.146	0.031	0.002	0.056	20.6	3.002409393	0.772645528	0.187884524
28.86	8.84	26.4236	9.14	0.993	0.022	0.108	0.021	0.007	0.046	31.6	2.133169042	0.972233189	0.006316621
22.22	8.81	22.9762	8.72	1.25	0.003	0.107	0.088	0.005	0.052	39.6	2.924700726	0.697175996	0.236510338
28.24	8.68	26.4235	9.12	1.11	0.024	0.096	0.029	0.004	0.052	23.6	2.462158228	0.990701836	0.00673047
26.83	8.20	21.0245	8.65	1.34	0.032	0.158	0.046	0.011	0.059	12.6	2.987723114	0.174908938	0.610605212
27.52	9.00	28.1243	9.05	1.18	0.012	0.098	0.070	0.007	0.070	41.9	2.972900937	0.876837907	0.091791178
26.92	8.97	19.3546	9.43	1.39	0.005	0.045	0.021	0.003	0.078	88.4	2.825761434	0.891875	0.081458333
27.52	9.20	28.0231	9.12	1.17	0.015	0.115	0.013	0.013	0.089	46.1	2.976803496	0.923633077	0.057275192
