# Supplementary material for: Environmental Factors, Not Biotic Competitive Interactions, Drive the Relative Abundance of Diatoms and Chlorophyta in the Coastal Areas of the Beibu Gulf: Evidence From 18S rDNA Metabarcoding and Partial Least Squares‐Path Modeling Analysis
Source: Ecol Evol. 2025 Aug 22;15(8):e71936. doi: 10.1002/ece3.71936 (PMC12373977; doi:10.1002/ece3.71936)
Supplement: Supplementary file 2 — Appendix S2: ece371936‐sup‐0002‐Supinfo.zip. [file ECE3-15-e71936-s001.zip › ece371936-sup-0002-Supinfo/Supplementary Table 15 (9-envplsm).csv]

TEMP	pH	Salinity	DO	TN	NO2	NO3	NH4	TP	PO4	Chl-a	Shannon	Diatomea	Chlorophyta
31.9	8.29	29.578	7.07	0.324	0.028	0.024	0.038	0.036	0.008	14.2	2.261940065	0.120440604	0.878965767
31.6	8.35	26.051	6.64	0.252	0.009	0.009	0.025	0.075	0.008	8.6	2.99990943	0.964318141	0.033412021
31.5	8.36	20.558	6.75	0.194	0.011	0.011	0.027	0.032	0.009	20	1.757191731	0.128930345	0.86888822
31.9	8.40	26.604	7.13	0.216	0.001	0.008	0.025	0.036	0.009	18.4	2.297668272	0.555346307	0.444235196
32.2	8.52	28.65	8.12	0.236	0.001	0.006	0.029	0.034	0.009	13.9	2.911785725	0.872796311	0.122321671
32.0	8.43	29.454	7.49	0.241	0.003	0.004	0.03	0.036	0.007	8.6	2.088156457	0.901081917	0.098402885
31.6	8.23	25.661	6.70	0.233	0.010	0.014	0.027	0.056	0.009	15.4	2.769223024	0.691310976	0.295160061
32.9	8.48	19.287	7.99	0.232	0.001	0.008	0.026	0.033	0.007	13.1	2.720945065	0.925266904	0.049347568
31.6	8.05	22.448	6.36	0.399	0.025	0.104	0.034	0.056	0.014	9.1	2.914366848	0.684579439	0.267523364
32.6	8.38	25.246	7.03	0.268	0.008	0.029	0.034	0.051	0.011	10.5	3.525563161	0.823114248	0.119872078
32.1	8.22	23.455	6.41	0.523	0.026	0.085	0.044	0.067	0.016	8.6	2.776254888	0.74552737	0.249666222
32.4	8.34	25.728	6.84	0.189	0.011	0.038	0.025	0.051	0.015	16.4	3.327106021	0.826528024	0.15724068
31.9	8.11	20.728	6.11	0.758	0.020	0.164	0.088	0.061	0.040	3.2	1.229360042	0.970364098	0.025119955
32.2	8.35	27.611	6.53	0.13	0.005	0.018	0.023	0.062	0.020	5	3.464172365	0.582104391	0.409444905
32.8	8.08	17.781	6.31	0.346	0.023	0.196	0.093	0.098	0.044	7.6	2.115599419	0.861886881	0.128608308
32.4	8.30	27.674	6.70	0.184	0.004	0.014	0.02	0.049	0.013	6.6	3.157615317	0.604855372	0.367768595
