# Supplementary material for: Environmental Factors, Not Biotic Competitive Interactions, Drive the Relative Abundance of Diatoms and Chlorophyta in the Coastal Areas of the Beibu Gulf: Evidence From 18S rDNA Metabarcoding and Partial Least Squares‐Path Modeling Analysis
Source: Ecol Evol. 2025 Aug 22;15(8):e71936. doi: 10.1002/ece3.71936 (PMC12373977; doi:10.1002/ece3.71936)
Supplement: Supplementary file 2 — Appendix S2: ece371936‐sup‐0002‐Supinfo.zip. [file ECE3-15-e71936-s001.zip › ece371936-sup-0002-Supinfo/Supplementary Table 16 (12-envplsm).csv]

TEMP	pH	Salinity	DO	TN	NO2	NO3	NH4	TP	PO4	Chl-a	Shannon	Diatomea	Chlorophyta
17.5	8.46	29.954	8.74	0.338	0.007	0.027	0.044	0.024	0.010	8.4	1.549241464	0.03360084	0.737943449
17.9	8.56	30.02	8.80	0.297	0.001	0.008	0.036	0.028	0.006	14	3.563062833	0.366631102	0.350893572
17.2	8.47	33	8.70	0.242	0.003	0.012	0.027	0.016	0.001	5.1	2.622782418	0.110805861	0.334554335
17.8	8.56	30.905	8.73	0.198	0.001	0.009	0.041	0.038	0.006	14.3	3.463867732	0.739397036	0.11446091
17.8	8.56	30.746	8.70	0.261	0.002	0.006	0.019	0.026	0.003	5	3.295110388	0.197521866	0.514577259
18.1	8.55	30.983	8.74	0.232	0.003	0.010	0.029	0.021	0.005	12.4	2.470374873	0.963265306	0.000313972
18.0	8.41	37.298	8.71	0.267	0.002	0.010	0.024	0.012	0	12.6	2.112562151	0.976217124	0.009513151
15.4	8.22	25.692	9.32	0.246	0.004	0.066	0.053	0.015	0.003	5.1	2.72804811	0.128322367	0.494628452
18.0	8.69	31.2	8.86	0.225	0.001	0.009	0.068	0.034	0	9.6	3.857678321	0.840080972	0.070175439
18.3	8.68	30.926	9.10	0.225	0.001	0.004	0.017	0.048	0.001	8.5	3.874256843	0.413827655	0.213426854
17.7	8.54	30.4	8.60	0.315	0.001	0.010	0.01	0.027	0	11.6	1.811038716	0.967855306	0.012515001
18.1	8.71	31.499	9.13	0.19	0.001	0.005	0.02	0.028	0	8.3	0.728225287	0.001515328	0.997668726
17.5	8.44	29.448	8.33	0.409	0.003	0.020	0.059	0.025	0.002	3	2.592885721	0.066793289	0.781259892
18.5	8.63	30.233	8.93	0.251	0.001	0.008	0.034	0.027	0	10	2.824941562	0.816053512	0.136645963
17.5	8.39	28.343	8.66	0.328	0.004	0.031	0.061	0.033	0.010	5.7	3.103541014	0.412043011	0.231397849
17.8	8.54	28.183	9.14	0.359	0.005	0.022	0.031	0.034	0	10.7	3.090272019	0.677346824	0.267566048
