# Supplementary material for: Environmental Factors, Not Biotic Competitive Interactions, Drive the Relative Abundance of Diatoms and Chlorophyta in the Coastal Areas of the Beibu Gulf: Evidence From 18S rDNA Metabarcoding and Partial Least Squares‐Path Modeling Analysis
Source: Ecol Evol. 2025 Aug 22;15(8):e71936. doi: 10.1002/ece3.71936 (PMC12373977; doi:10.1002/ece3.71936)
Supplement: Supplementary file 2 — Appendix S2: ece371936‐sup‐0002‐Supinfo.zip. [file ECE3-15-e71936-s001.zip › ece371936-sup-0002-Supinfo/Supplementary Table 2.txt]

#OTU_num	1	2	3	4	5	6	7	8	9	10	11	12	13	14	15	16	Taxonomy
OTU_2	604	153	42	199	21	226	26	424	656	68	674	332	121	921	1097	755	k__Eukaryota	p__Diatomea	c__Mediophyceae	o__unidentified_Mediophyceae	f__unidentified_Mediophyceae	g__Cyclotella	s__Cyclotella_choctawhatcheeana
OTU_5	5960	408	159	171	12	763	854	89	638	371	145	2286	614	1637	817	3326	k__Eukaryota	p__Diatomea	c__Mediophyceae	o__unidentified_Mediophyceae	f__unidentified_Mediophyceae	g__Chaetoceros
OTU_6	1116	2389	1465	2153	109	451	916	900	138	2145	559	5854	117	209	339	267	k__Eukaryota	p__Diatomea	c__Mediophyceae	o__unidentified_Mediophyceae	f__unidentified_Mediophyceae	g__Thalassiosira	s__
OTU_9	18	57	2	12	19	4	5	131	95	5	17	217	4	404	101	331	k__Eukaryota	p__Diatomea	c__Mediophyceae	o__unidentified_Mediophyceae	f__unidentified_Mediophyceae	g__Thalassiosira	s__
OTU_21	6	0	1	3	0	3	0	8	10	4	27	9	4776	17	19	10	k__Chloroplastida	p__Chlorophyta	c__Mamiellophyceae	o__Mamiellales	f__unidentified_Mamiellales	g__Ostreococcus	s__
OTU_25	1519	512	44	68	14	106	39	80	13	16	15	469	13	61	23	266	k__Eukaryota	p__Diatomea	c__Mediophyceae	o__unidentified_Mediophyceae	f__unidentified_Mediophyceae	g__Chaetoceros	s__Chaetoceros_sp
OTU_27	1	0	0	0	0	0	0	0	93	3	127	10	445	519	383	299	k__Chloroplastida	p__Chlorophyta	c__Trebouxiophyceae	o__unidentified_Trebouxiophyceae	f__unidentified_Trebouxiophyceae	g__unidentified_Trebouxiophyceae	s__Protoeuglena_noctilucae
OTU_37	11	110	144	53	9	1	39	281	1070	4	877	62	692	109	39	66	k__Chloroplastida	p__Chlorophyta	c__Chlorophyceae	o__Chlamydomonadales	f__unidentified_Chlamydomonadales
OTU_41	0	1049	4	1	25	0	0	4	26	0	19	0	0	56	224	50	k__Chloroplastida	p__Streptophyta	c__unidentified_Streptophyta	o__Malvales	f__unidentified_Malvales	g__Gossypium	s__
OTU_44	13	124	20	28	11	2	8	71	537	9	37	34	34	610	576	639	k__Eukaryota	p__Diatomea	c__Mediophyceae	o__unidentified_Mediophyceae	f__unidentified_Mediophyceae	g__Arcocellulus	s__Arcocellulus_cornucervis
OTU_45	24	717	286	43	5	22	0	6	28	1	266	0	20	26	18	7	k__Chloroplastida	p__Chlorophyta	c__Trebouxiophyceae	o__	f__	g__	s__
OTU_55	74	439	47	5	1	0	2	100	209	3	82	5	152	138	93	50	k__Chloroplastida	p__Chlorophyta	c__unidentified_Chlorophyta	o__unidentified_Chlorophyta	f__unidentified_Chlorophyta	g__Picochlorum	s__Picochlorum_maculatum
OTU_68	571	9	0	1	0	11	9	13	330	72	25	420	101	319	305	191	k__Eukaryota	p__Diatomea	c__unidentified_Diatomea	o__unidentified_Diatomea	f__Rhizosolenids	g__Guinardia	s__Rhizosolenia_setigera
OTU_70	173	623	43	171	11	96	15	19	2	30	135	211	8	66	55	110	k__Eukaryota	p__Diatomea	c__Bacillariophyceae	o__unidentified_Bacillariophyceae	f__unidentified_Bacillariophyceae	g__Pseudo-nitzschia	s__
OTU_71	78	1	1	16	0	104	439	10	15	1066	10	131	5	11	3	3	k__Eukaryota	p__Diatomea	c__Mediophyceae	o__unidentified_Mediophyceae	f__unidentified_Mediophyceae	g__Thalassiosira	s__Thalassiosira_hendeyi
OTU_72	28	4	2	1	1	0	4	25	164	1	32	337	55	307	222	102	k__Eukaryota	p__Diatomea	c__Mediophyceae	o__unidentified_Mediophyceae	f__unidentified_Mediophyceae	g__Skeletonema
OTU_81	1	0	0	0	0	0	1	0	71	4	128	2	708	83	25	105	k__Chloroplastida	p__Chlorophyta	c__Prasinophytae	o__unidentified_Prasinophytae	f__unidentified_Prasinophytae	g__unidentified_Prasinophytae	s__phytoplankton_environmental_sample
OTU_87	0	0	0	0	0	0	0	0	5	0	2	1	796	9	6	9	k__Eukaryota	p__Cryptophyceae	c__unidentified_Cryptophyceae	o__Cryptomonadales	f__unidentified_Cryptomonadales	g__Hemiselmis	s__
OTU_90	153	42	25	66	2	4	8	27	9	27	83	241	74	30	197	566	k__Eukaryota	p__Diatomea	c__Mediophyceae	o__unidentified_Mediophyceae	f__unidentified_Mediophyceae	g__Skeletonema	s__Skeletonema_ardens
OTU_96	0	0	1	0	1	0	0	7	63	0	10	5	16	125	147	21	k__Chloroplastida	p__Chlorophyta	c__Chlorophyceae	o__Sphaeropleales	f__unidentified_Sphaeropleales	g__Tetranephris	s__Tetranephris_brasiliensis
OTU_101	7	30	11	5	0	0	2	58	42	8	17	17	281	10	2	18	k__Chloroplastida	p__Chlorophyta
OTU_103	28	79	3	23	9	11	8	824	15	25	1	238	1	14	0	9	k__Eukaryota	p__Diatomea	c__Bacillariophyceae	o__unidentified_Bacillariophyceae	f__unidentified_Bacillariophyceae	g__Meuniera	s__Meuniera_membranacea
OTU_110	6	0	2	2	0	2	1	2	64	3	15	1	559	142	2	20	k__Chloroplastida	p__Chlorophyta	c__Mamiellophyceae	o__Mamiellales	f__unidentified_Mamiellales	g__Micromonas	s__Micromonas_pusilla
OTU_115	6	0	2	1	0	2	6	0	43	0	43	0	139	119	12	8	k__Chloroplastida	p__Chlorophyta	c__Mamiellophyceae	o__Mamiellales	f__unidentified_Mamiellales	g__Micromonas	s__Micromonas_pusilla
OTU_130	5	4	13	9	1	3	8	7	69	2	44	3	169	36	10	15	k__Eukaryota	p__Cryptophyceae	c__unidentified_Cryptophyceae	o__Cryptomonadales	f__unidentified_Cryptomonadales	g__Teleaulax	s__
OTU_131	69	0	18	5	4	0	3	34	30	2	61	2	53	2	0	17	k__Chloroplastida	p__Chlorophyta	c__Chlorodendrophyceae	o__Chlorodendrales	f__unidentified_Chlorodendrales	g__Tetraselmis
OTU_134	68	16	5	8	5	1	168	97	9	28	0	62	47	2	11	16	k__Eukaryota	p__Diatomea	c__Mediophyceae	o__unidentified_Mediophyceae	f__unidentified_Mediophyceae	g__Thalassiosira	s__Thalassiosira_minima
OTU_141	1202	639	83	262	6	245	35	62	14	34	23	478	17	49	21	177	k__Eukaryota	p__Diatomea	c__Mediophyceae	o__unidentified_Mediophyceae	f__unidentified_Mediophyceae	g__Chaetoceros	s__Chaetoceros_sp
OTU_142	53	5	12	18	6	5	2	1	46	3	2	22	3	85	11	33	k__Eukaryota	p__Diatomea	c__Mediophyceae	o__unidentified_Mediophyceae	f__unidentified_Mediophyceae	g__Cerataulina	s__Cerataulina_pelagica
OTU_144	0	1	6	125	49	9	3	159	0	8	10	46	2	28	1	1	k__Eukaryota	p__Diatomea	c__unidentified_Diatomea	o__unidentified_Diatomea	f__unidentified_Diatomea	g__Coscinodiscus	s__Coscinodiscus_radiatus
OTU_147	15	15	0	1	0	0	2	2	105	3	22	3	15	26	0	8	k__Eukaryota	p__Diatomea	c__Mediophyceae	o__unidentified_Mediophyceae	f__unidentified_Mediophyceae	g__Cerataulina	s__Cerataulina_daemon
OTU_151	0	0	0	0	0	0	0	0	34	2	42	2	604	36	15	22	k__Eukaryota	p__Cryptophyceae	c__unidentified_Cryptophyceae	o__Cryptomonadales	f__unidentified_Cryptomonadales	g__Rhodomonas	s__Storeatula_major
OTU_159	2	0	0	0	0	0	0	0	4	0	2	2	281	1	0	1	k__Eukaryota	p__Cryptophyceae	c__unidentified_Cryptophyceae	o__Cryptomonadales	f__unidentified_Cryptomonadales	g__Chroomonas	s__Chroomonas_sp_M1481
OTU_165	2976	586	126	650	36	782	125	1865	3086	208	2305	1623	482	4610	5161	3449	k__Eukaryota	p__Diatomea	c__Mediophyceae	o__unidentified_Mediophyceae	f__unidentified_Mediophyceae	g__Cyclotella	s__Cyclotella_choctawhatcheeana
OTU_169	0	4	0	0	0	0	2	0	50	7	1	12	5	49	2	53	k__Eukaryota	p__Diatomea	c__Mediophyceae	o__unidentified_Mediophyceae	f__unidentified_Mediophyceae	g__Lauderia	s__Lauderia_annulata
OTU_171	5	2	2	1	3	0	8	2	31	132	127	28	18	36	32	21	k__Chloroplastida	p__Streptophyta	c__unidentified_Streptophyta	o__Vitales	f__unidentified_Vitales
OTU_185	4	36	102	61	0	1	1	5	1	4	20	16	7	2	46	5	k__Eukaryota	p__Diatomea	c__Mediophyceae	o__unidentified_Mediophyceae	f__unidentified_Mediophyceae	g__Thalassiosira	s__Conticribra_weissflogiopsis
OTU_186	0	22	3	2	3	0	0	74	27	1	0	0	8	0	6	0	k__Chloroplastida	p__Chlorophyta	c__Chlorodendrophyceae	o__Chlorodendrales	f__unidentified_Chlorodendrales	g__Tetraselmis	s__prasinophyte_sp_Xmm38S5
OTU_188	2	1	4	0	2	0	0	50	23	3	6	11	0	42	8	39	k__Chloroplastida	p__Chlorophyta	c__Chlorophyceae	o__unidentified_Chlorophyceae	f__unidentified_Chlorophyceae	g__unidentified_Chlorophyceae	s__Scenedesmaceae_sp_MLO-4
OTU_190	0	0	0	0	0	0	0	0	14	1	0	0	285	4	9	12	k__Eukaryota	p__Cryptophyceae	c__unidentified_Cryptophyceae	o__Cryptomonadales	f__unidentified_Cryptomonadales	g__Hemiselmis
OTU_191	3	0	1	1	0	1	2	2	7	2	1	1	61	46	4	18	k__Eukaryota	p__Cryptophyceae	c__unidentified_Cryptophyceae	o__Cryptomonadales	f__unidentified_Cryptomonadales	g__Geminigera	s__Geminigera_cryophila
OTU_207	6	0	7	4	0	2	0	2	33	1	3	1	42	42	0	0	k__Eukaryota	p__Cryptophyceae	c__unidentified_Cryptophyceae	o__Cryptomonadales	f__unidentified_Cryptomonadales	g__Teleaulax	s__Teleaulax_amphioxeia
OTU_209	836	316	148	327	64	54	829	651	141	240	66	7888	122	248	355	239	k__Eukaryota	p__Diatomea	c__Mediophyceae	o__unidentified_Mediophyceae	f__unidentified_Mediophyceae	g__Thalassiosira
OTU_214	0	0	0	0	0	0	2	3	0	3	0	35	0	3	6	21	k__Eukaryota	p__Diatomea	c__Mediophyceae	o__unidentified_Mediophyceae	f__unidentified_Mediophyceae	g__Chaetoceros
OTU_215	49	0	0	0	0	3	7	1	14	13	4	75	2	25	4	30	k__Eukaryota	p__Diatomea	c__Mediophyceae	o__unidentified_Mediophyceae	f__unidentified_Mediophyceae	g__Chaetoceros	s__Chaetoceros_elegans
OTU_230	20	3	6	9	0	8	2	6	11	2	18	8	15	91	21	29	k__Eukaryota	p__Diatomea	c__Mediophyceae	o__unidentified_Mediophyceae	f__unidentified_Mediophyceae	g__Chaetoceros	s__Chaetoceros_muellerii
OTU_232	0	0	0	0	0	0	0	0	26	0	13	0	1	12	52	9	k__Chloroplastida	p__Chlorophyta	c__Chlorophyceae	o__unidentified_Chlorophyceae	f__unidentified_Chlorophyceae	g__unidentified_Chlorophyceae	s__Chlorophyta_sp_QUCCCM16
OTU_234	1	0	2	0	0	0	0	11	20	0	28	0	16	12	73	72	k__Chloroplastida	p__Chlorophyta	c__Chlorophyceae	o__Sphaeropleales	f__unidentified_Sphaeropleales	g__Mychonastes	s__
OTU_235	3	0	0	0	0	0	1	0	22	1	37	1	167	17	20	16	k__Eukaryota	p__Cryptophyceae	c__unidentified_Cryptophyceae	o__Cryptomonadales	f__unidentified_Cryptomonadales	g__Rhodomonas
OTU_243	8	7	4	0	0	0	0	31	51	4	11	5	11	25	30	15	k__Chloroplastida	p__Chlorophyta	c__unidentified_Chlorophyta	o__unidentified_Chlorophyta	f__unidentified_Chlorophyta	g__Choricystis	s__Choricystis_sp_NIES-2342
OTU_246	7	7	0	0	0	2	0	2	43	22	6	22	2	86	3	62	k__Eukaryota	p__Diatomea	c__unidentified_Diatomea	o__unidentified_Diatomea	f__Rhizosolenids	g__Guinardia	s__Rhizosolenia_setigera
OTU_247	2	1	0	2	6	0	0	43	0	0	0	1	0	2	0	0	k__Chloroplastida	p__Chlorophyta	c__Ulvophyceae
OTU_249	0	0	0	0	0	0	0	0	16	0	28	4	60	27	67	0	k__Chloroplastida	p__Chlorophyta	c__Nephroselmidophyceae	o__Nephroselmidales	f__unidentified_Nephroselmidales	g__Nephroselmis	s__Nephroselmis_rotunda
OTU_255	0	1	0	0	0	1	3	0	1	2	1	3	23	5	61	6	k__Eukaryota	p__Diatomea	c__Bacillariophyceae	o__unidentified_Bacillariophyceae	f__unidentified_Bacillariophyceae	g__Cylindrotheca	s__Cylindrotheca_closterium
OTU_259	0	0	1	0	0	0	0	0	7	1	0	0	46	0	0	0	k__Eukaryota	p__Cryptophyceae	c__unidentified_Cryptophyceae	o__Cryptomonadales	f__unidentified_Cryptomonadales	g__Teleaulax	s__Teleaulax_amphioxeia
OTU_262	2	0	5	1	0	3	1	0	9	1	34	0	15	18	8	7	k__Eukaryota	p__Cryptophyceae	c__unidentified_Cryptophyceae	o__unidentified_Cryptophyceae	f__Kathablepharidae	g__Leucocryptos	s__
OTU_270	0	27	0	11	15	0	0	8	0	0	9	0	0	12	8	28	k__Chloroplastida	p__Streptophyta	c__unidentified_Streptophyta	o__Fabales	f__unidentified_Fabales
OTU_285	3	0	2	2	0	5	5	3	8	3	47	5	20	24	0	8	k__Eukaryota	p__Cryptophyceae	c__unidentified_Cryptophyceae	o__unidentified_Cryptophyceae	f__Kathablepharidae	g__Leucocryptos	s__Leucocryptos_marina
OTU_286	1	0	5	0	0	0	0	2	0	2	0	2	0	25	0	0	k__Chloroplastida	p__Chlorophyta	c__Chlorodendrophyceae	o__Chlorodendrales	f__unidentified_Chlorodendrales	g__Tetraselmis
OTU_287	0	0	0	0	0	0	1	0	1	1	1	6	1	17	29	11	k__Eukaryota	p__Diatomea	c__Mediophyceae	o__unidentified_Mediophyceae	f__unidentified_Mediophyceae	g__Cyclotella	s__Cyclotella_meneghiniana
OTU_288	1	1	1	0	0	0	1	21	0	0	0	9	14	3	0	3	k__Chloroplastida	p__Chlorophyta	c__Chlorophyceae	o__Chlamydomonadales	f__unidentified_Chlamydomonadales	g__Chlamydomonas	s__Chlamydomonas_sp_NIES-3904
OTU_289	3	0	0	0	0	0	0	0	42	0	20	2	167	29	8	15	k__Eukaryota	p__Cryptophyceae	c__unidentified_Cryptophyceae	o__Cryptomonadales	f__unidentified_Cryptomonadales	g__Geminigera	s__Geminigera_cryophila
OTU_290	4	0	1	0	0	0	2	0	1	0	0	0	17	19	0	7	k__Chloroplastida	p__Chlorophyta	c__Mamiellophyceae	o__Mamiellales	f__unidentified_Mamiellales	g__Mamiella	s__Mamiella_gilva
OTU_295	1	21	1	0	52	0	0	0	0	4	0	4	1	0	0	1	k__Eukaryota	p__Diatomea	c__Bacillariophyceae	o__unidentified_Bacillariophyceae	f__unidentified_Bacillariophyceae	g__Asterionellopsis	s__Asterionellopsis_glacialis
OTU_297	23	0	1	0	0	3	0	5	9	0	7	11	18	37	7	17	k__Eukaryota	p__Diatomea	c__Mediophyceae	o__unidentified_Mediophyceae	f__unidentified_Mediophyceae	g__Chaetoceros	s__Chaetoceros_calcitrans
OTU_316	2322	101	46	46	7	212	330	34	269	87	47	1056	259	803	380	1414	k__Eukaryota	p__Diatomea	c__Mediophyceae	o__unidentified_Mediophyceae	f__unidentified_Mediophyceae	g__Chaetoceros
OTU_317	9	0	10	0	174	1	14	0	2	49	0	3	0	0	0	0	k__Eukaryota	p__Diatomea	c__Mediophyceae	o__unidentified_Mediophyceae	f__unidentified_Mediophyceae	g__Helicotheca	s__Helicotheca_tamesis
OTU_318	0	0	0	0	0	0	0	0	0	0	0	0	1	0	0	26	k__Chloroplastida	p__Chlorophyta	c__Chlorophyceae	o__Chlamydomonadales	f__unidentified_Chlamydomonadales
OTU_320	0	0	0	0	0	0	0	0	0	0	0	0	0	3	2	47	k__Chloroplastida	p__Chlorophyta	c__Chlorophyceae	o__Chlamydomonadales	f__unidentified_Chlamydomonadales
OTU_335	2	0	2	5	1	1	0	0	7	2	23	3	14	38	0	19	k__Eukaryota	p__Cryptophyceae	c__unidentified_Cryptophyceae	o__Cryptomonadales	f__	g__	s__
OTU_340	5	0	13	28	1	2	7	21	3	7	0	5	0	5	0	0	k__Eukaryota	p__Diatomea	c__unidentified_Diatomea	o__unidentified_Diatomea	f__unidentified_Diatomea	g__Actinocyclus	s__
OTU_345	1	0	1	0	0	0	1	1	0	0	4	0	65	0	2	0	k__Eukaryota	p__Cryptophyceae	c__unidentified_Cryptophyceae	o__unidentified_Cryptophyceae	f__Kathablepharidae	g__Katablepharis	s__
OTU_348	0	0	0	0	0	0	0	1	0	0	0	2	0	2	0	29	k__Chloroplastida	p__Chlorophyta	c__Chlorophyceae	o__Chlamydomonadales	f__unidentified_Chlamydomonadales
OTU_351	0	0	2	0	0	2	0	0	1	0	0	1	3	4	0	31	k__Chloroplastida	p__Chlorophyta	c__Ulvophyceae	o__Oltmansiellopsidales	f__unidentified_Oltmansiellopsidales	g__Oltmannsiellopsis	s__Oltmannsiellopsis_sp_CCMP1240
OTU_353	22	0	0	0	0	1	2	0	6	10	10	15	0	9	1	5	k__Eukaryota	p__Diatomea	c__Bacillariophyceae	o__unidentified_Bacillariophyceae	f__unidentified_Bacillariophyceae
OTU_356	0	0	3	2	0	0	0	2	11	0	3	0	6	19	0	9	k__Eukaryota	p__Cryptophyceae	c__unidentified_Cryptophyceae	o__Cryptomonadales	f__unidentified_Cryptomonadales	g__Teleaulax
OTU_360	0	0	0	0	0	0	0	0	0	0	0	0	1	0	21	4	k__Eukaryota	p__Diatomea	c__Bacillariophyceae	o__unidentified_Bacillariophyceae	f__unidentified_Bacillariophyceae
OTU_369	1	22	8	0	0	1	4	23	18	0	4	4	25	0	1	0	k__Chloroplastida	p__Chlorophyta	c__Chlorophyceae	o__Chlamydomonadales	f__unidentified_Chlamydomonadales	g__Chlamydomonas
OTU_374	0	0	1	0	0	0	31	2	5	0	0	0	0	0	0	0	k__Eukaryota	p__Diatomea	c__Mediophyceae	o__unidentified_Mediophyceae	f__unidentified_Mediophyceae	g__Odontella	s__Odontella_regia
OTU_377	1	25	11	0	0	0	0	8	5	0	12	1	1	0	8	0	k__Chloroplastida	p__Chlorophyta	c__Chlorodendrophyceae	o__unidentified_Chlorodendrophyceae	f__unidentified_Chlorodendrophyceae	g__unidentified_Chlorodendrophyceae	s__Tetraselmis_sp_KMMCC_1609
OTU_380	0	4	4	4	1	0	5	2	9	2	6	9	16	4	21	36	k__Eukaryota	p__Diatomea	c__Mediophyceae	o__unidentified_Mediophyceae	f__unidentified_Mediophyceae	g__Cyclotella
OTU_395	3	0	0	0	0	1	0	0	3	0	0	0	0	8	9	23	k__Eukaryota	p__Cryptophyceae	c__unidentified_Cryptophyceae	o__unidentified_Cryptophyceae	f__unidentified_Cryptophyceae	g__Goniomonas
OTU_398	4	0	1	0	0	3	1	19	0	0	0	0	0	0	0	0	k__Chloroplastida	p__Chlorophyta	c__Ulvophyceae	o__Ulvales	f__unidentified_Ulvales	g__Ulva	s__Ulva_prolifera
OTU_406	2	0	0	0	0	0	0	5	3	0	0	0	1	14	0	0	k__Eukaryota	p__Diatomea	c__Mediophyceae	o__unidentified_Mediophyceae	f__unidentified_Mediophyceae	g__Skeletonema	s__Skeletonema_menzellii
OTU_407	13	68	51	125	0	6	1	16	7	9	134	95	18	32	110	125	k__Eukaryota	p__Diatomea	c__Mediophyceae	o__unidentified_Mediophyceae	f__unidentified_Mediophyceae	g__Skeletonema	s__
OTU_408	2	8	0	0	0	0	0	19	5	1	1	4	1	3	9	4	k__Chloroplastida	p__Chlorophyta	c__Chlorophyceae	o__Sphaeropleales	f__unidentified_Sphaeropleales	g__Coelastrella	s__Coelastrella_aeroterrestrica
OTU_412	0	10	0	0	0	0	0	2	9	0	0	0	0	0	5	0	k__Chloroplastida	p__Chlorophyta	c__unidentified_Chlorophyta	o__unidentified_Chlorophyta	f__unidentified_Chlorophyta	g__Picochlorum	s__Picochlorum_maculatum
OTU_427	2	0	1	1	0	0	0	1	4	1	2	6	3	7	0	5	k__Eukaryota	p__Diatomea	c__Mediophyceae	o__unidentified_Mediophyceae	f__unidentified_Mediophyceae	g__Chaetoceros	s__Chaetoceros_sp_DDZ-2010a
OTU_433	2	0	0	1	0	0	0	0	1	0	4	1	39	0	0	1	k__Eukaryota	p__Cryptophyceae	c__unidentified_Cryptophyceae	o__Cryptomonadales	f__unidentified_Cryptomonadales	g__unidentified_Cryptomonadales	s__Hemiselmis_brunnescens
OTU_439	11	52	171	124	0	2	7	32	16	13	26	95	48	20	275	36	k__Eukaryota	p__Diatomea	c__Mediophyceae	o__unidentified_Mediophyceae	f__unidentified_Mediophyceae	g__Thalassiosira	s__Conticribra_weissflogiopsis
OTU_441	3	0	1	0	0	2	0	0	9	0	0	5	0	0	0	0	k__Eukaryota	p__Diatomea	c__Bacillariophyceae	o__unidentified_Bacillariophyceae	f__unidentified_Bacillariophyceae
OTU_452	14	0	0	0	0	2	1	0	0	0	0	13	1	3	0	3	k__Eukaryota	p__Diatomea	c__Mediophyceae	o__unidentified_Mediophyceae	f__unidentified_Mediophyceae	g__Chaetoceros	s__Chaetoceros_sp_SS628-11
OTU_455	1	1	0	0	0	0	2	8	1	8	0	0	0	7	0	7	k__Eukaryota	p__Diatomea	c__Mediophyceae	o__unidentified_Mediophyceae	f__unidentified_Mediophyceae	g__Chaetoceros	s__Chaetoceros_costatus
OTU_459	11	18	36	97	1	2	2	29	5	6	106	103	8	13	58	120	k__Eukaryota	p__Diatomea	c__Mediophyceae	o__unidentified_Mediophyceae	f__unidentified_Mediophyceae	g__Skeletonema
OTU_463	0	0	0	0	0	0	0	0	0	0	0	0	0	0	23	3	k__Chloroplastida	p__Chlorophyta	c__Chlorophyceae	o__Chlamydomonadales	f__unidentified_Chlamydomonadales	g__Dysmorphococcus	s__Dysmorphococcus_sp_UTEX_1765
OTU_467	14	6	1	6	1	0	0	42	8	1	4	177	11	33	65	225	k__Eukaryota	p__Diatomea	c__Mediophyceae	o__unidentified_Mediophyceae	f__unidentified_Mediophyceae	g__Skeletonema
OTU_474	0	4	0	1	0	2	1	31	0	0	0	11	0	0	0	0	k__Eukaryota	p__Diatomea	c__Bacillariophyceae	o__unidentified_Bacillariophyceae	f__unidentified_Bacillariophyceae	g__Meuniera	s__Meuniera_membranacea
OTU_478	0	0	0	0	0	0	0	0	0	0	0	0	0	5	7	25	k__Eukaryota	p__Cryptophyceae	c__unidentified_Cryptophyceae	o__unidentified_Cryptophyceae
OTU_490	7	1	1	2	0	0	0	1	0	0	0	0	0	0	0	0	k__Eukaryota	p__Diatomea	c__Mediophyceae	o__unidentified_Mediophyceae	f__unidentified_Mediophyceae	g__Chaetoceros	s__Chaetoceros_debilis
OTU_496	0	0	0	2	0	0	0	20	4	0	0	1	4	0	6	6	k__Chloroplastida	p__Chlorophyta	c__Trebouxiophyceae	o__Chlorellales	f__unidentified_Chlorellales
OTU_497	0	0	0	0	0	0	0	0	0	0	0	0	18	1	0	4	k__Eukaryota	p__Cryptophyceae	c__unidentified_Cryptophyceae	o__Cryptomonadales	f__unidentified_Cryptomonadales	g__Guillardia	s__
OTU_499	12	0	1	8	0	0	4	1	0	0	0	0	0	0	0	0	k__Eukaryota	p__Diatomea	c__Mediophyceae	o__unidentified_Mediophyceae	f__unidentified_Mediophyceae	g__Odontella	s__Trieres_mobiliensis
OTU_502	105	68	5	31	73	4	18	1151	746	9	37	1259	42	2264	636	2192	k__Eukaryota	p__Diatomea	c__Mediophyceae	o__unidentified_Mediophyceae	f__unidentified_Mediophyceae
OTU_507	8	2	0	11	0	1	2	0	0	3	0	10	0	1	0	4	k__Eukaryota	p__Diatomea	c__Mediophyceae	o__unidentified_Mediophyceae	f__unidentified_Mediophyceae	g__Ditylum	s__Ditylum_brightwellii
OTU_522	18	176	10	14	10	22	15	73	17	46	9	267	2	126	16	70	k__Eukaryota	p__Diatomea	c__Mediophyceae	o__unidentified_Mediophyceae	f__unidentified_Mediophyceae	g__Thalassiosira	s__Thalassiosira_oceanica
OTU_527	0	0	0	0	0	0	0	0	0	0	1	0	0	0	0	7	k__Chloroplastida	p__Chlorophyta
OTU_528	0	0	0	0	0	0	0	0	0	0	0	1	3	4	12	0	k__Chloroplastida	p__Chlorophyta	c__Chlorophyceae	o__Sphaeropleales	f__unidentified_Sphaeropleales	g__Pseudomuriella	s__Pseudomuriella_sp_Itas_9/21_14-1d
OTU_541	8	0	0	6	1	2	2	0	4	5	0	10	0	0	0	0	k__Eukaryota	p__Diatomea	c__Mediophyceae	o__unidentified_Mediophyceae	f__unidentified_Mediophyceae	g__Thalassiosira	s__Thalassiosira_mala
OTU_544	0	1	7	6	0	0	2	0	5	0	0	5	1	7	21	30	k__Eukaryota	p__Diatomea	c__Mediophyceae	o__unidentified_Mediophyceae	f__unidentified_Mediophyceae	g__Cyclotella	s__Cyclotella_meneghiniana
OTU_573	1	0	0	0	0	0	0	0	0	0	0	0	1	0	39	0	k__Eukaryota	p__Diatomea	c__Bacillariophyceae	o__unidentified_Bacillariophyceae	f__unidentified_Bacillariophyceae
OTU_577	3	0	0	0	0	0	0	0	0	0	0	1	0	1	3	7	k__Eukaryota	p__Diatomea	c__Bacillariophyceae	o__unidentified_Bacillariophyceae	f__unidentified_Bacillariophyceae	g__Nitzschia	s__Nitzschia_palea
OTU_583	2	0	0	1	0	2	4	0	0	0	0	1	17	0	7	0	k__Eukaryota	p__Diatomea	c__Bacillariophyceae	o__unidentified_Bacillariophyceae	f__unidentified_Bacillariophyceae
OTU_584	0	43	0	1	1	0	0	0	0	0	0	0	0	0	1	0	k__Chloroplastida	p__Streptophyta	c__unidentified_Streptophyta	o__Solanales	f__unidentified_Solanales
OTU_590	0	0	0	0	0	0	0	0	2	0	18	1	50	20	10	1	k__Chloroplastida	p__Chlorophyta	c__unidentified_Chlorophyta	o__unidentified_Chlorophyta	f__unidentified_Chlorophyta	g__unidentified_Chlorophyta	s__Nephroselmis_pyriformis
OTU_591	11	0	0	0	0	1	2	0	10	0	4	3	0	1	0	3	k__Eukaryota	p__Diatomea	c__unidentified_Diatomea	o__unidentified_Diatomea	f__Rhizosolenids	g__Rhizosolenia	s__Rhizosolenia_similoides
OTU_595	3	4	2	2	1	0	1	10	33	1	4	6	8	29	56	39	k__Chloroplastida	p__Chlorophyta	c__Trebouxiophyceae	o__Chlorellales	f__unidentified_Chlorellales	g__Chlorella
OTU_602	10	1	0	1	1	0	0	143	104	0	1	172	5	314	71	298	k__Eukaryota	p__Diatomea	c__Mediophyceae	o__unidentified_Mediophyceae	f__unidentified_Mediophyceae	g__Thalassiosira
OTU_611	0	0	0	0	0	0	0	0	5	0	0	0	43	6	7	2	k__Eukaryota	p__Cryptophyceae	c__unidentified_Cryptophyceae	o__Cryptomonadales	f__unidentified_Cryptomonadales
OTU_614	3	0	0	0	0	1	0	0	22	1	3	1	26	20	3	1	k__Eukaryota	p__Cryptophyceae	c__unidentified_Cryptophyceae	o__Cryptomonadales	f__	g__	s__
OTU_621	0	0	0	0	1	0	0	0	0	1	6	4	3	8	1	0	k__Chloroplastida	p__Streptophyta	c__Liliopsida	o__Asparagales	f__unidentified_Asparagales	g__Allium	s__Allium_macrostemon
OTU_622	2	0	0	2	1	1	6	0	0	2	0	0	1	0	0	0	k__Eukaryota	p__Diatomea	c__unidentified_Diatomea	o__Fragilariales	f__unidentified_Fragilariales	g__Thalassionema	s__
OTU_624	2	0	1	0	0	0	4	1	3	0	9	1	610	1	6	1	k__Chloroplastida	p__Chlorophyta	c__Mamiellophyceae	o__Mamiellales	f__unidentified_Mamiellales	g__Ostreococcus	s__
OTU_625	0	0	0	0	0	0	0	0	1	2	3	2	2	2	2	3	k__Chloroplastida	p__Streptophyta	c__unidentified_Streptophyta	o__Caryophyllales	f__unidentified_Caryophyllales	g__Opuntia	s__Opuntia_sp_MCCPL-2012
OTU_626	0	0	0	0	0	0	0	0	0	0	0	0	0	0	3	18	k__Eukaryota	p__Diatomea	c__Bacillariophyceae	o__unidentified_Bacillariophyceae	f__unidentified_Bacillariophyceae	g__Nitzschia	s__Bacillariophyta_sp_1_MAB-2013
OTU_639	72	1648	1767	2892	18	484	45	60	6	2466	739	479	6	9	23	21	k__Eukaryota	p__Diatomea	c__Mediophyceae	o__unidentified_Mediophyceae	f__unidentified_Mediophyceae	g__Thalassiosira
OTU_641	0	0	0	0	0	0	0	0	0	0	4	1	0	9	0	0	k__Eukaryota	p__Diatomea	c__Bacillariophyceae	o__unidentified_Bacillariophyceae
OTU_646	0	0	0	0	0	0	0	0	0	0	0	0	0	0	0	5	k__Chloroplastida	p__Chlorophyta	c__Chlorophyceae	o__	f__	g__	s__
OTU_649	1	0	0	3	0	0	0	0	0	4	0	2	0	3	0	4	k__Eukaryota	p__Diatomea	c__unidentified_Diatomea	o__unidentified_Diatomea	f__Rhizosolenids	g__Leptocylindrus	s__Leptocylindrus_danicus
OTU_652	0	10	1	1	0	1	2	0	2	0	0	5	0	0	3	8	k__Eukaryota	p__Diatomea	c__Bacillariophyceae	o__unidentified_Bacillariophyceae	f__unidentified_Bacillariophyceae	g__Navicula	s__Navicula_arenaria
OTU_658	0	0	0	0	0	2	0	0	0	0	2	0	0	0	0	0	k__Eukaryota	p__Cryptophyceae	c__unidentified_Cryptophyceae	o__Cryptomonadales	f__unidentified_Cryptomonadales	g__Rhodomonas	s__Rhodomonas_sp_M1630
OTU_664	0	1	6	8	0	4	0	0	0	28	0	0	0	0	0	0	k__Eukaryota	p__Diatomea	c__Mediophyceae	o__unidentified_Mediophyceae	f__unidentified_Mediophyceae	g__Thalassiosira	s__Thalassiosira_lundiana
OTU_674	0	0	0	0	0	0	0	0	6	0	0	0	0	0	0	0	k__Eukaryota	p__Diatomea	c__Mediophyceae	o__unidentified_Mediophyceae	f__unidentified_Mediophyceae	g__Cyclotella
OTU_677	7	0	1	2	0	0	3	2	0	0	0	3	0	0	0	0	k__Eukaryota	p__Diatomea	c__Bacillariophyceae	o__unidentified_Bacillariophyceae	f__unidentified_Bacillariophyceae	g__Pleurosigma
OTU_689	262	10	1	6	1	8	15	170	237	1	17	120	31	323	491	277	k__Eukaryota	p__Diatomea	c__Mediophyceae	o__unidentified_Mediophyceae	f__unidentified_Mediophyceae	g__Cyclotella	s__Cyclotella_choctawhatcheeana
OTU_693	2	0	0	0	0	0	0	1	0	0	0	2	0	1	0	0	k__Eukaryota	p__Diatomea
OTU_696	0	4	0	1	1	0	1	13	2	10	10	0	0	0	1	10	k__Chloroplastida	p__Streptophyta	c__unidentified_Streptophyta	o__Malpighiales	f__unidentified_Malpighiales	g__Populus	s__Populus_euphratica
OTU_701	0	2	0	0	0	1	0	0	0	0	0	1	0	2	0	1	k__Chloroplastida	p__Streptophyta	c__unidentified_Streptophyta	o__Fagales	f__unidentified_Fagales	g__Betula	s__
OTU_710	0	0	0	2	0	0	0	1	3	2	0	0	2	1	0	0	k__Eukaryota	p__Diatomea	c__Bacillariophyceae	o__unidentified_Bacillariophyceae	f__unidentified_Bacillariophyceae
OTU_719	0	0	0	0	0	0	0	0	0	0	0	0	2	0	0	5	k__Chloroplastida	p__Chlorophyta	c__Chlorophyceae	o__Sphaeropleales	f__unidentified_Sphaeropleales	g__Neodesmus	s__Neodesmus_pupukensis
OTU_721	3	0	2	0	0	1	2	1	0	0	0	0	1	0	0	0	k__Eukaryota	p__Diatomea	c__Mediophyceae	o__unidentified_Mediophyceae	f__unidentified_Mediophyceae
OTU_731	0	0	0	0	0	0	0	0	4	0	0	2	12	0	0	0	k__Eukaryota	p__Cryptophyceae	c__unidentified_Cryptophyceae	o__Cryptomonadales	f__unidentified_Cryptomonadales	g__Rhodomonas
OTU_753	276	4	1	5	3	11	12	169	342	4	17	156	44	474	933	337	k__Eukaryota	p__Diatomea	c__Mediophyceae	o__unidentified_Mediophyceae	f__unidentified_Mediophyceae	g__Cyclotella
OTU_758	0	0	0	1	58	0	0	3	0	0	0	0	0	0	0	0	k__Eukaryota	p__Diatomea	c__unidentified_Diatomea	o__unidentified_Diatomea	f__unidentified_Diatomea	g__Coscinodiscus	s__Coscinodiscus_radiatus
OTU_766	0	0	0	0	0	0	0	0	0	0	3	0	1	8	0	3	k__Eukaryota	p__Cryptophyceae	c__unidentified_Cryptophyceae	o__Cryptomonadales	f__unidentified_Cryptomonadales	g__Hemiselmis
OTU_767	4	8	0	0	0	2	1	8	3	3	0	6	0	0	0	4	k__Eukaryota	p__Diatomea	c__Bacillariophyceae	o__unidentified_Bacillariophyceae	f__unidentified_Bacillariophyceae	g__Pleurosigma	s__Pleurosigma_planktonicum
OTU_772	129	1	3	10	2	0	3	2	81	2	1	11	0	85	12	27	k__Eukaryota	p__Diatomea	c__Mediophyceae	o__unidentified_Mediophyceae	f__unidentified_Mediophyceae	g__Cerataulina	s__Cerataulina_pelagica
OTU_776	0	4	8	5	1	0	1	17	2	2	80	2	22	3	1	2	k__Chloroplastida	p__Chlorophyta	c__Chlorophyceae	o__Chlamydomonadales	f__unidentified_Chlamydomonadales
OTU_780	0	0	0	0	0	0	0	0	0	0	0	0	0	0	0	6	k__Chloroplastida	p__Chlorophyta	c__Pedinophyceae	o__Pedinomonadales	f__unidentified_Pedinomonadales	g__Pedinomonas	s__
OTU_784	0	0	0	0	0	0	1	0	0	3	0	0	0	0	0	0	k__Eukaryota	p__Diatomea	c__Bacillariophyceae	o__unidentified_Bacillariophyceae	f__unidentified_Bacillariophyceae
OTU_788	0	2	0	0	0	0	0	0	0	0	0	0	0	0	4	0	k__Chloroplastida	p__Streptophyta
OTU_791	15	6	0	0	1	0	1	2	1	0	0	52	1	19	15	24	k__Eukaryota	p__Diatomea	c__Bacillariophyceae	o__unidentified_Bacillariophyceae	f__unidentified_Bacillariophyceae	g__Pseudo-nitzschia
OTU_793	0	0	0	0	0	0	0	0	0	0	0	0	0	0	11	1	k__Eukaryota	p__Diatomea	c__Bacillariophyceae	o__unidentified_Bacillariophyceae	f__unidentified_Bacillariophyceae	g__Nitzschia
OTU_796	0	0	1	0	0	0	0	0	0	0	0	0	1	0	5	0	k__Eukaryota	p__Diatomea	c__Bacillariophyceae	o__unidentified_Bacillariophyceae	f__unidentified_Bacillariophyceae	g__Nitzschia
OTU_797	0	1	1	1	0	1	2	1	0	0	0	2	0	0	0	0	k__Eukaryota	p__Diatomea	c__Bacillariophyceae	o__unidentified_Bacillariophyceae	f__unidentified_Bacillariophyceae
OTU_807	0	2	2	0	0	0	0	0	1	1	0	1	1	5	4	20	k__Chloroplastida	p__Chlorophyta	c__Trebouxiophyceae	o__unidentified_Trebouxiophyceae	f__unidentified_Trebouxiophyceae	g__unidentified_Trebouxiophyceae	s__Nannochloropsis_oculata
OTU_810	0	3	0	0	0	0	1	11	11	0	1	2	5	0	29	10	k__Chloroplastida	p__Chlorophyta	c__Chlorophyceae	o__Sphaeropleales	f__unidentified_Sphaeropleales	g__Monoraphidium
OTU_814	0	0	0	0	0	0	0	0	1	0	1	1	16	0	0	0	k__Eukaryota	p__Cryptophyceae	c__unidentified_Cryptophyceae	o__Cryptomonadales	f__unidentified_Cryptomonadales	g__Hemiselmis
OTU_832	0	0	0	0	0	0	0	0	0	0	0	0	3	0	5	0	k__Eukaryota	p__Diatomea	c__unidentified_Diatomea	o__unidentified_Diatomea	f__Melosirids	g__Melosira	s__
OTU_841	0	3	0	8	0	1	3	40	0	0	0	9	0	0	0	0	k__Eukaryota	p__Diatomea	c__unidentified_Diatomea	o__unidentified_Diatomea	f__unidentified_Diatomea	g__Actinocyclus	s__
OTU_842	0	4	0	0	0	0	0	0	1	1	0	0	3	0	0	2	k__Eukaryota	p__Diatomea	c__Mediophyceae	o__unidentified_Mediophyceae	f__unidentified_Mediophyceae	g__Chaetoceros	s__
OTU_844	0	0	1	0	0	0	3	4	0	4	0	1	1	0	0	0	k__Eukaryota	p__Diatomea	c__Bacillariophyceae	o__unidentified_Bacillariophyceae	f__unidentified_Bacillariophyceae
OTU_847	0	0	0	0	0	0	0	7	0	0	0	0	0	0	0	0	k__Chloroplastida	p__Chlorophyta	c__Chlorophyceae	o__Chlamydomonadales	f__unidentified_Chlamydomonadales	g__Chloromonas	s__Chloromonas_sp_KNF0032
OTU_862	0	10	8	0	0	0	0	0	0	0	4	1	0	1	0	0	k__Chloroplastida	p__Chlorophyta	c__Chlorophyceae	o__Chlamydomonadales	f__unidentified_Chlamydomonadales	g__Chlamydomonas	s__Chlamydomonas_sp_ICE-W
OTU_865	0	0	0	0	0	0	0	0	0	0	0	0	3	0	0	0	k__Chloroplastida	p__Chlorophyta	c__Chlorophyceae	o__Chlamydomonadales	f__unidentified_Chlamydomonadales	g__Chlamydomonas
OTU_871	0	0	0	0	0	0	0	0	0	0	0	0	0	0	2	0	k__Chloroplastida	p__Streptophyta	c__unidentified_Streptophyta	o__Malvales	f__unidentified_Malvales	g__Gossypium	s__
OTU_879	271	67	56	35	3	203	35	2	32	160	52	151	48	97	34	222	k__Eukaryota	p__Diatomea	c__Mediophyceae	o__unidentified_Mediophyceae	f__unidentified_Mediophyceae	g__Chaetoceros
OTU_886	0	0	0	0	0	0	0	0	3	4	3	8	5	3	4	5	k__Eukaryota	p__Diatomea	c__unidentified_Diatomea	o__Fragilariales	f__unidentified_Fragilariales	g__Ulnaria	s__Synedra_angustissima
OTU_899	1	1	0	1	0	0	6	1	1	10	0	0	1	1	0	1	k__Eukaryota	p__Diatomea	c__Bacillariophyceae	o__unidentified_Bacillariophyceae	f__unidentified_Bacillariophyceae
OTU_911	5	4	6	3	0	7	3	4	38	1	69	3	98	43	1	10	k__Eukaryota	p__Cryptophyceae	c__unidentified_Cryptophyceae	o__Cryptomonadales	f__unidentified_Cryptomonadales	g__Geminigera
OTU_918	3	230	8	37	3	4	3	8	64	4	36	2	4	65	57	78	k__Eukaryota	p__Diatomea	c__Mediophyceae	o__unidentified_Mediophyceae	f__unidentified_Mediophyceae	g__Arcocellulus	s__Arcocellulus_cornucervis
OTU_919	0	0	0	0	0	0	0	0	10	0	3	2	43	0	0	2	k__Eukaryota	p__Cryptophyceae	c__unidentified_Cryptophyceae	o__Cryptomonadales	f__unidentified_Cryptomonadales	g__unidentified_Cryptomonadales	s__Rhodomonas_sp_KMMCC_574
OTU_936	0	0	0	0	0	0	0	0	0	4	0	1	0	7	0	0	k__Eukaryota	p__Diatomea
OTU_950	1	0	0	0	3	0	0	6	1	0	0	0	0	0	0	1	k__Eukaryota	p__Porphyridiophyceae	c__unidentified_Porphyridiophyceae	o__unidentified_Porphyridiophyceae	f__unidentified_Porphyridiophyceae	g__Porphyridium
OTU_951	0	0	0	0	0	0	0	0	0	0	0	0	5	0	0	0	k__Eukaryota	p__Cryptophyceae	c__unidentified_Cryptophyceae	o__Cryptomonadales	f__unidentified_Cryptomonadales
OTU_955	0	0	0	0	0	0	0	0	4	1	3	0	3	3	1	2	k__Chloroplastida	p__Chlorophyta	c__Chlorophyceae	o__Sphaeropleales	f__unidentified_Sphaeropleales	g__Pectodictyon	s__Pectodictyon_pyramidale
OTU_956	0	0	0	0	0	0	0	0	0	0	0	0	6	5	0	0	k__Chloroplastida	p__Chlorophyta	c__Mamiellophyceae	o__unidentified_Mamiellophyceae	f__unidentified_Mamiellophyceae	g__Dolichomastix	s__Dolichomastix_tenuilepis
OTU_961	0	0	0	17	0	0	0	0	0	0	0	0	0	0	0	0	k__Eukaryota	p__Diatomea	c__Mediophyceae	o__unidentified_Mediophyceae	f__unidentified_Mediophyceae	g__Triceratium	s__Triceratium_dubium
OTU_965	0	62	10	13	1	5	0	2	0	11	52	1	0	2	2	3	k__Eukaryota	p__Diatomea	c__Mediophyceae	o__unidentified_Mediophyceae	f__unidentified_Mediophyceae
OTU_969	1	3	7	0	15	0	0	0	0	0	5	0	0	1	0	2	k__Chloroplastida	p__Streptophyta	c__Liliopsida	o__Poales	f__unidentified_Poales	g__Triticum
OTU_985	0	0	0	0	0	0	0	0	0	0	0	0	0	0	5	2	k__Chloroplastida	p__Chlorophyta	c__Pedinophyceae	o__Pedinomonadales	f__unidentified_Pedinomonadales	g__Pedinomonas	s__Pedinomonas_minor
OTU_990	2	8	6	9	1	3	0	45	5	2	4	48	2	15	47	13	k__Eukaryota	p__Diatomea	c__Mediophyceae	o__unidentified_Mediophyceae	f__unidentified_Mediophyceae	g__Thalassiosira
OTU_1006	0	3	0	0	0	0	0	3	0	0	0	0	1	2	19	2	k__Chloroplastida	p__Chlorophyta	c__Trebouxiophyceae	o__Chlorellales	f__unidentified_Chlorellales	g__Oocystis	s__Oocystis_parva
