# Supplementary material for: Environmental Factors, Not Biotic Competitive Interactions, Drive the Relative Abundance of Diatoms and Chlorophyta in the Coastal Areas of the Beibu Gulf: Evidence From 18S rDNA Metabarcoding and Partial Least Squares‐Path Modeling Analysis
Source: Ecol Evol. 2025 Aug 22;15(8):e71936. doi: 10.1002/ece3.71936 (PMC12373977; doi:10.1002/ece3.71936)
Supplement: Supplementary file 2 — Appendix S2: ece371936‐sup‐0002‐Supinfo.zip. [file ECE3-15-e71936-s001.zip › ece371936-sup-0002-Supinfo/Supplementary Table 3.txt]

#OTU_num	1	2	3	4	5	6	7	8	9	10	11	12	13	14	15	16	Taxonomy
OTU_7	11028	66	2494	101	132	11	276	18	53	46	50	160	69	607	395	390	k__Chloroplastida	p__Chlorophyta	c__Trebouxiophyceae	o__	f__	g__	s__
OTU_9	468	32	81	4	21	4	22	11	13	100	41	376	8291	242	4823	37	k__Eukaryota	p__Diatomea	c__Mediophyceae	o__unidentified_Mediophyceae	f__unidentified_Mediophyceae	g__Thalassiosira	s__Conticribra_weissflogiopsis
OTU_13	11512	49	1805	131	13	17	72	5	1	43	313	51	50	750	69	7	k__Chloroplastida	p__Chlorophyta	c__Mamiellophyceae	o__Mamiellales	f__unidentified_Mamiellales	g__Ostreococcus	s__
OTU_16	2982	662	169	1177	169	437	1159	1252	12	474	1079	382	100	1252	106	36	k__Eukaryota	p__Diatomea	c__Bacillariophyceae	o__unidentified_Bacillariophyceae	f__unidentified_Bacillariophyceae	g__Asterionellopsis	s__Asterionellopsis_glacialis
OTU_20	2825	148	6662	1776	61	133	1094	1	11	590	102	257	25	1635	50	10	k__Chloroplastida	p__Chlorophyta	c__Mamiellophyceae	o__Mamiellales	f__unidentified_Mamiellales	g__Micromonas	s__Micromonas_pusilla
OTU_24	105	1437	650	332	1136	917	673	572	89	1267	564	696	462	180	734	120	k__Eukaryota	p__Diatomea	c__Mediophyceae	o__unidentified_Mediophyceae	f__unidentified_Mediophyceae	g__Arcocellulus	s__Arcocellulus_cornucervis
OTU_25	86	1428	284	376	570	30	263	535	217	884	290	175	239	107	237	54	k__Eukaryota	p__Diatomea	c__Mediophyceae	o__unidentified_Mediophyceae	f__unidentified_Mediophyceae	g__Thalassiosira	s__
OTU_33	32	1906	28	39	77	7	262	62	11	859	123	88	70	473	28	16	k__Eukaryota	p__Diatomea	c__Mediophyceae	o__unidentified_Mediophyceae	f__unidentified_Mediophyceae	g__Skeletonema	s__
OTU_52	20	1413	21	113	164	48	100	513	4	42	24	36	12	30	11	2	k__Eukaryota	p__Diatomea	c__Mediophyceae	o__unidentified_Mediophyceae	f__unidentified_Mediophyceae	g__Ditylum	s__Ditylum_brightwellii
OTU_61	52	34	0	18	2	35	55	1	0	335	9	128	12	1070	5	48	k__Eukaryota	p__Diatomea	c__Bacillariophyceae	o__unidentified_Bacillariophyceae	f__unidentified_Bacillariophyceae	g__Pleurosigma	s__Pleurosigma_planktonicum
OTU_63	1546	7	209	7	22	5	37	5	43	5	13	31	8	78	36	46	k__Chloroplastida	p__Chlorophyta	c__unidentified_Chlorophyta	o__unidentified_Chlorophyta	f__unidentified_Chlorophyta	g__Picochlorum	s__Picochlorum_maculatum
OTU_64	3	57	2	24	12	9	106	30	2	351	11	131	1	812	5	263	k__Eukaryota	p__Diatomea	c__Bacillariophyceae	o__unidentified_Bacillariophyceae	f__unidentified_Bacillariophyceae	g__Pleurosigma	s__
OTU_92	35	106	30	18	31	25	70	56	48	209	44	121	273	117	200	58	k__Eukaryota	p__Diatomea	c__Mediophyceae	o__unidentified_Mediophyceae	f__unidentified_Mediophyceae	g__Cyclotella	s__Cyclotella_choctawhatcheeana
OTU_94	634	20	8	22	9	8	4	11	4	1	3	2	0	11	0	0	k__Eukaryota	p__Diatomea	c__Mediophyceae	o__unidentified_Mediophyceae	f__unidentified_Mediophyceae	g__Chaetoceros	s__
OTU_97	6	449	7	8	85	4	7	9	0	15	8	11	0	22	4	0	k__Eukaryota	p__Diatomea	c__Mediophyceae	o__unidentified_Mediophyceae	f__unidentified_Mediophyceae	g__Odontella	s__Odontella_regia
OTU_98	97	12	21	10	6	3	115	50	0	276	28	16	13	74	4	2	k__Eukaryota	p__Diatomea	c__Mediophyceae	o__unidentified_Mediophyceae	f__unidentified_Mediophyceae	g__Chaetoceros
OTU_99	2	17	4	1	0	0	0	3	0	68	3	10	4	612	122	0	k__Chloroplastida	p__Chlorophyta	c__Clade_VII	o__Subclade_A	f__	g__	s__
OTU_100	7	57	46	26	11	4	94	99	46	176	21	30	31	19	18	7	k__Eukaryota	p__Diatomea	c__Mediophyceae	o__unidentified_Mediophyceae	f__unidentified_Mediophyceae	g__Skeletonema	s__Skeletonema_menzellii
OTU_101	4	37	0	3	15	6	6	38	8	228	51	58	80	65	14	2	k__Eukaryota	p__Diatomea	c__unidentified_Diatomea	o__unidentified_Diatomea	f__Rhizosolenids	g__Rhizosolenia	s__Rhizosolenia_similoides
OTU_109	2	241	37	7	68	13	40	52	0	44	6	9	7	4	8	1	k__Eukaryota	p__Diatomea	c__Mediophyceae	o__unidentified_Mediophyceae	f__unidentified_Mediophyceae	g__Thalassiosira	s__
OTU_114	7	311	8	34	123	8	10	31	0	53	0	17	5	25	16	0	k__Eukaryota	p__Diatomea	c__Mediophyceae	o__unidentified_Mediophyceae	f__unidentified_Mediophyceae	g__Odontella	s__Trieres_mobiliensis
OTU_121	8	1	1	0	1	0	54	35	0	339	7	57	38	0	0	2	k__Eukaryota	p__Cryptophyceae	c__unidentified_Cryptophyceae	o__unidentified_Cryptophyceae	f__Kathablepharidae	g__Leucocryptos	s__Leucocryptos_marina
OTU_127	32	142	10	9	39	10	14	20	1	31	28	40	4	398	51	2	k__Eukaryota	p__Diatomea	c__Mediophyceae	o__unidentified_Mediophyceae	f__unidentified_Mediophyceae	g__Thalassiosira	s__Thalassiosira_hendeyi
OTU_140	26	8	8	7	1	1	55	52	4	155	10	5	3	26	1	2	k__Eukaryota	p__Diatomea	c__Mediophyceae	o__unidentified_Mediophyceae	f__unidentified_Mediophyceae	g__Chaetoceros	s__Chaetoceros_sp
OTU_141	12	34	0	14	5	4	24	33	0	102	15	68	1	82	2	1	k__Eukaryota	p__Diatomea	c__Bacillariophyceae	o__unidentified_Bacillariophyceae	f__unidentified_Bacillariophyceae
OTU_148	3	0	0	13	0	1	24	0	0	158	0	49	2	17	2	127	k__Eukaryota	p__Diatomea	c__Bacillariophyceae	o__unidentified_Bacillariophyceae	f__unidentified_Bacillariophyceae	g__Pleurosigma
OTU_150	7	3	7	10	24	1	3	24	0	57	23	17	13	39	18	89	k__Chloroplastida	p__Chlorophyta	c__Chlorophyceae	o__Chlamydomonadales	f__unidentified_Chlamydomonadales
OTU_159	4	76	13	5	14	9	3	6	0	9	5	36	56	8	30	2	k__Eukaryota	p__Diatomea	c__Mediophyceae	o__unidentified_Mediophyceae	f__unidentified_Mediophyceae	g__Thalassiosira
OTU_167	15	5	7	24	0	5	16	0	0	35	22	47	7	76	2	38	k__Eukaryota	p__Diatomea	c__Bacillariophyceae	o__unidentified_Bacillariophyceae	f__unidentified_Bacillariophyceae	g__Meuniera	s__Meuniera_membranacea
OTU_168	1	6	0	4	0	1	0	0	0	150	1	29	0	102	0	24	k__Eukaryota	p__Diatomea	c__Bacillariophyceae	o__unidentified_Bacillariophyceae	f__unidentified_Bacillariophyceae	g__Pleurosigma	s__
OTU_169	284	9	3	31	6	7	5	9	0	38	3	3	6	106	1	2	k__Eukaryota	p__Diatomea	c__Mediophyceae	o__unidentified_Mediophyceae	f__unidentified_Mediophyceae	g__Chaetoceros	s__Chaetoceros_costatus
OTU_171	41	0	4	15	21	3	1	24	0	38	2	5	1	58	3	99	k__Chloroplastida	p__Chlorophyta	c__Chlorodendrophyceae	o__Chlorodendrales	f__unidentified_Chlorodendrales	g__Tetraselmis
OTU_178	6	14	7	0	0	1	24	3	3	178	8	13	15	167	59	17	k__Eukaryota	p__Diatomea	c__Bacillariophyceae	o__unidentified_Bacillariophyceae	f__unidentified_Bacillariophyceae	g__Navicula	s__Navicula_arenaria
OTU_190	1	37	1	1	41	7	10	111	0	44	11	27	0	10	0	0	k__Eukaryota	p__Diatomea	c__unidentified_Diatomea	o__unidentified_Diatomea	f__unidentified_Diatomea	g__Actinocyclus	s__
OTU_198	0	0	3	0	0	0	0	0	0	0	0	0	1	0	154	0	k__Eukaryota	p__Diatomea	c__Bacillariophyceae	o__unidentified_Bacillariophyceae	f__unidentified_Bacillariophyceae	g__Pleurosigma	s__Pleurosigma_sp
OTU_200	0	0	0	2	104	0	0	75	0	32	0	0	0	1	0	2	k__Chloroplastida	p__Chlorophyta	c__Ulvophyceae	o__Oltmansiellopsidales	f__unidentified_Oltmansiellopsidales	g__Oltmannsiellopsis	s__Oltmannsiellopsis_sp_CCMP1240
OTU_206	3	113	6	2	33	6	0	2	0	3	0	3	1	10	2	0	k__Eukaryota	p__Diatomea	c__Mediophyceae	o__unidentified_Mediophyceae	f__unidentified_Mediophyceae	g__Thalassiosira	s__Thalassiosira_mala
OTU_220	1	85	0	3	1	3	0	2	0	65	0	86	1	32	0	18	k__Eukaryota	p__Diatomea	c__unidentified_Diatomea	o__unidentified_Diatomea	f__unidentified_Diatomea	g__Palmerina	s__Palmerina_hardmaniana
OTU_228	5	108	11	13	16	8	2	6	0	3	6	0	1	4	0	0	k__Eukaryota	p__Diatomea	c__unidentified_Diatomea	o__unidentified_Diatomea	f__Rhizosolenids	g__Guinardia	s__Rhizosolenia_setigera
OTU_229	0	57	1	1	4	1	3	3	0	5	3	3	0	38	1	0	k__Eukaryota	p__Diatomea	c__Mediophyceae	o__unidentified_Mediophyceae	f__unidentified_Mediophyceae	g__Lauderia	s__Lauderia_annulata
OTU_243	0	1	0	0	0	0	1	0	0	8	0	1	27	0	66	7	k__Eukaryota	p__Diatomea	c__Bacillariophyceae	o__unidentified_Bacillariophyceae	f__unidentified_Bacillariophyceae	g__Nitzschia
OTU_250	1	10	0	1	5	1	2	31	0	61	2	31	6	22	7	5	k__Eukaryota	p__Diatomea	c__unidentified_Diatomea	o__unidentified_Diatomea	f__unidentified_Diatomea	g__Coscinodiscus	s__Coscinodiscus_jonesianus
OTU_258	0	38	0	0	9	0	0	31	0	6	9	21	1	0	1	1	k__Eukaryota	p__Diatomea	c__Mediophyceae	o__unidentified_Mediophyceae	f__unidentified_Mediophyceae	g__Helicotheca	s__Helicotheca_tamesis
OTU_260	24	1	0	5	4	0	10	5	0	41	10	8	2	25	3	3	k__Chloroplastida	p__Chlorophyta	c__Prasinophytae	o__unidentified_Prasinophytae	f__unidentified_Prasinophytae	g__unidentified_Prasinophytae	s__phytoplankton_environmental_sample
OTU_262	1	82	0	8	30	9	0	0	0	0	5	0	0	3	0	0	k__Eukaryota	p__Diatomea	c__unidentified_Diatomea	o__unidentified_Diatomea	f__Rhizosolenids	g__Guinardia	s__Guinardia_flaccida
OTU_264	16	22	2	16	0	7	13	0	3	38	6	11	6	70	0	35	k__Eukaryota	p__Diatomea	c__Bacillariophyceae	o__unidentified_Bacillariophyceae	f__unidentified_Bacillariophyceae
OTU_267	2	112	12	37	36	12	1	0	0	21	9	2	1	11	0	2	k__Eukaryota	p__Diatomea	c__unidentified_Diatomea	o__unidentified_Diatomea	f__Rhizosolenids	g__Guinardia	s__Rhizosolenia_setigera
OTU_286	15	9	3	4	2	1	15	4	0	41	1	5	1	66	0	4	k__Eukaryota	p__Diatomea	c__Bacillariophyceae	o__unidentified_Bacillariophyceae	f__unidentified_Bacillariophyceae
OTU_291	1296	2	21	8	2	2	3	1	0	5	58	7	3	61	8	1	k__Chloroplastida	p__Chlorophyta	c__Mamiellophyceae	o__Mamiellales	f__unidentified_Mamiellales	g__Ostreococcus	s__
OTU_292	13	19	2	10	14	4	7	2	1	11	3	2	0	47	0	1	k__Eukaryota	p__Diatomea	c__unidentified_Diatomea	o__unidentified_Diatomea	f__Rhizosolenids	g__Leptocylindrus	s__
OTU_295	5	2	0	0	0	0	6	0	0	8	10	2	11	4	67	1	k__Eukaryota	p__Diatomea	c__Bacillariophyceae	o__unidentified_Bacillariophyceae	f__unidentified_Bacillariophyceae
OTU_303	20	12	5	5	0	0	7	5	0	16	11	4	23	50	25	5	k__Eukaryota	p__Diatomea	c__Bacillariophyceae
OTU_309	0	1	0	0	1	0	0	12	48	3	0	6	4	0	96	12	k__Chloroplastida	p__Chlorophyta	c__Chlorophyceae	o__Sphaeropleales	f__unidentified_Sphaeropleales	g__Scenedesmus
OTU_310	3	67	2	7	23	0	0	0	0	3	2	1	0	12	0	0	k__Eukaryota	p__Diatomea	c__Mediophyceae	o__unidentified_Mediophyceae	f__unidentified_Mediophyceae	g__Hemiaulus	s__Hemiaulus_sinensis
OTU_327	29	6	23	3	16	2	2	3	0	12	1	1	0	4	1	5	k__Chloroplastida	p__Chlorophyta	c__Chlorodendrophyceae	o__Chlorodendrales	f__unidentified_Chlorodendrales	g__Tetraselmis	s__prasinophyte_sp_Xmm38S5
OTU_334	0	0	0	0	0	0	0	17	0	0	0	0	0	0	0	37	k__Chloroplastida	p__Streptophyta
OTU_335	3	1	3	7	0	0	13	0	0	9	2	1	1	34	0	3	k__Chloroplastida	p__Chlorophyta	c__Mamiellophyceae	o__Mamiellales	f__unidentified_Mamiellales	g__Micromonas	s__Micromonas_pusilla
OTU_338	0	42	0	1	3	0	1	2	0	1	1	0	0	2	0	0	k__Eukaryota	p__Diatomea	c__unidentified_Diatomea	o__unidentified_Diatomea	f__Corethrids	g__Corethron	s__
OTU_344	0	0	2	4	0	0	7	6	0	30	3	8	2	9	17	23	k__Eukaryota	p__Diatomea	c__Bacillariophyceae	o__unidentified_Bacillariophyceae	f__unidentified_Bacillariophyceae
OTU_346	0	0	1	0	1	0	0	1	0	0	0	0	0	1	42	0	k__Chloroplastida	p__Streptophyta
OTU_347	15	6	1	0	22	1	0	11	0	8	0	0	0	3	0	0	k__Eukaryota	p__Diatomea	c__unidentified_Diatomea	o__unidentified_Diatomea	f__Rhizosolenids	g__Leptocylindrus	s__Leptocylindrus_danicus
OTU_360	3424	14	94	6	16	8	9	1	27	2	6	15	19	216	7	11	k__Chloroplastida	p__Chlorophyta	c__Trebouxiophyceae	o__	f__	g__	s__
OTU_374	0	33	1	4	1	0	0	0	0	6	0	1	0	0	0	0	k__Eukaryota	p__Diatomea	c__unidentified_Diatomea	o__unidentified_Diatomea	f__unidentified_Diatomea	g__Actinocyclus	s__
OTU_377	6	3	1	0	1	0	3	1	4	0	1	0	2	61	3	1	k__Chloroplastida	p__Streptophyta	c__unidentified_Streptophyta	o__Cucurbitales	f__unidentified_Cucurbitales
OTU_387	2	10	2	1	1	0	0	3	0	3	2	0	5	31	1	0	k__Eukaryota	p__Diatomea	c__Mediophyceae	o__unidentified_Mediophyceae	f__unidentified_Mediophyceae
OTU_399	4	30	1	7	11	0	1	5	0	31	3	5	0	6	0	3	k__Eukaryota	p__Diatomea	c__Bacillariophyceae	o__unidentified_Bacillariophyceae	f__unidentified_Bacillariophyceae	g__Pseudo-nitzschia	s__
OTU_402	6	0	3	0	0	1	0	0	22	1	2	4	11	6	57	0	k__Chloroplastida	p__Chlorophyta	c__Trebouxiophyceae	o__Chlorellales	f__unidentified_Chlorellales	g__Nannochloris	s__Nannochloris_sp_SAG_251-2
OTU_408	3	0	0	0	0	0	0	0	0	1	1	0	20	0	30	0	k__Eukaryota	p__Diatomea	c__Bacillariophyceae	o__unidentified_Bacillariophyceae	f__unidentified_Bacillariophyceae	g__Nitzschia
OTU_419	2	3	0	2	0	0	0	4	0	7	1	6	3	24	5	0	k__Eukaryota	p__Diatomea	c__Bacillariophyceae	o__unidentified_Bacillariophyceae	f__unidentified_Bacillariophyceae
OTU_427	2	0	12	6	5	0	0	2	0	8	4	0	0	0	1	3	k__Chloroplastida	p__Chlorophyta	c__Chlorodendrophyceae	o__Chlorodendrales	f__unidentified_Chlorodendrales	g__Tetraselmis
OTU_428	0	2	0	10	1	0	5	3	0	8	2	2	0	16	0	1	k__Eukaryota	p__Diatomea	c__Mediophyceae	o__unidentified_Mediophyceae	f__unidentified_Mediophyceae	g__Chaetoceros	s__Chaetoceros_sp_UNC1202
OTU_433	3	2	5	4	10	4	3	5	1	1	4	1	0	3	0	0	k__Eukaryota	p__Diatomea	c__Bacillariophyceae	o__unidentified_Bacillariophyceae	f__unidentified_Bacillariophyceae	g__Meuniera	s__Meuniera_membranacea
OTU_442	1	13	2	10	1	4	5	1	0	24	0	1	0	1	0	4	k__Eukaryota	p__Diatomea	c__unidentified_Diatomea	o__unidentified_Diatomea	f__Rhizosolenids	g__Guinardia	s__Guinardia_striata
OTU_449	22	4	13	3	15	0	1	2	0	4	0	0	0	2	0	0	k__Chloroplastida	p__Chlorophyta	c__Chlorodendrophyceae	o__unidentified_Chlorodendrophyceae	f__unidentified_Chlorodendrophyceae	g__unidentified_Chlorodendrophyceae	s__Tetraselmis_sp_KMMCC_1609
OTU_451	1	1	0	0	0	0	0	0	0	3	2	0	1	36	5	0	k__Chloroplastida	p__Chlorophyta	c__Mamiellophyceae
OTU_454	0	0	0	0	0	0	0	16	0	0	0	0	0	0	9	9	k__Chloroplastida	p__Streptophyta	c__unidentified_Streptophyta	o__unidentified_Streptophyta	f__unidentified_Streptophyta	g__unidentified_Streptophyta	s__Restionaceae_environmental_sample
OTU_456	0	5	4	0	2	0	3	0	1	32	4	2	0	0	0	0	k__Eukaryota	p__Cryptophyceae	c__unidentified_Cryptophyceae	o__Cryptomonadales	f__unidentified_Cryptomonadales	g__Geminigera	s__
OTU_461	7	1	5	0	1	0	0	3	19	0	0	0	0	2	2	0	k__Chloroplastida	p__Streptophyta	c__unidentified_Streptophyta	o__Malvales	f__unidentified_Malvales	g__Gossypium	s__
OTU_462	1	7	2	1	2	1	3	2	0	5	1	3	0	2	0	0	k__Eukaryota	p__Diatomea	c__unidentified_Diatomea	o__unidentified_Diatomea	f__Rhizosolenids	g__Leptocylindrus	s__Leptocylindrus_danicus
OTU_469	1	0	1	0	0	0	0	0	0	10	1	6	6	13	4	1	k__Chloroplastida	p__Chlorophyta	c__Mamiellophyceae	o__DSGM-81	f__	g__	s__
OTU_470	0	28	0	1	27	5	2	2	0	12	3	5	0	9	0	2	k__Eukaryota	p__Diatomea	c__unidentified_Diatomea	o__unidentified_Diatomea	f__unidentified_Diatomea	g__Coscinodiscus	s__Coscinodiscus_radiatus
OTU_480	2	1	1	0	0	0	2	6	7	5	3	6	7	3	47	4	k__Chloroplastida	p__Chlorophyta	c__Chlorophyceae
OTU_484	1	0	0	0	1	0	3	0	0	24	1	0	0	0	0	0	k__Eukaryota	p__Cryptophyceae	c__unidentified_Cryptophyceae	o__Cryptomonadales	f__unidentified_Cryptomonadales	g__Geminigera	s__Geminigera_cryophila
OTU_491	0	0	1	0	0	0	0	1	0	14	0	0	0	14	1	0	k__Eukaryota	p__Cryptophyceae	c__unidentified_Cryptophyceae	o__Cryptomonadales	f__	g__	s__
OTU_501	0	0	0	0	0	0	0	0	0	0	1	1	21	0	4	0	k__Eukaryota	p__Diatomea	c__Mediophyceae	o__unidentified_Mediophyceae	f__unidentified_Mediophyceae	g__Cyclotella	s__Cyclotella_meneghiniana
OTU_506	1	6	0	0	10	0	2	0	0	0	0	5	0	9	0	0	k__Eukaryota	p__Diatomea	c__unidentified_Diatomea	o__unidentified_Diatomea	f__unidentified_Diatomea	g__Coscinodiscus	s__Coscinodiscus_radiatus
OTU_509	0	17	1	1	2	1	1	2	1	21	1	1	1	3	0	0	k__Eukaryota	p__Diatomea	c__Mediophyceae	o__unidentified_Mediophyceae	f__unidentified_Mediophyceae	g__Cerataulina	s__Cerataulina_pelagica
OTU_523	3	0	1	0	0	0	0	0	4	0	2	0	1	3	27	0	k__Chloroplastida	p__Chlorophyta	c__Chlorophyceae	o__Sphaeropleales	f__unidentified_Sphaeropleales	g__Mychonastes	s__
OTU_534	8	2	0	0	2	0	1	0	0	11	4	2	0	5	1	0	k__Chloroplastida	p__Chlorophyta	c__Nephroselmidophyceae	o__Nephroselmidales	f__unidentified_Nephroselmidales	g__Nephroselmis	s__
OTU_541	0	1	0	1	0	0	9	0	0	7	1	5	0	9	4	0	k__Eukaryota	p__Diatomea	c__Bacillariophyceae	o__unidentified_Bacillariophyceae	f__unidentified_Bacillariophyceae
OTU_543	8	0	3	1	5	0	0	2	0	5	0	0	0	0	0	1	k__Chloroplastida	p__Chlorophyta	c__Ulvophyceae
OTU_549	0	0	0	0	0	0	0	3	0	3	0	0	0	0	17	1	k__Chloroplastida	p__Chlorophyta	c__Chlorophyceae	o__Sphaeropleales	f__unidentified_Sphaeropleales
OTU_554	0	0	0	0	0	0	0	26	0	0	0	0	0	0	0	2	k__Chloroplastida	p__Streptophyta	c__unidentified_Streptophyta	o__Brassicales	f__unidentified_Brassicales
OTU_555	0	1	1	0	1	1	1	0	0	1	7	1	0	1	7	3	k__Chloroplastida	p__Chlorophyta
OTU_563	0	0	1	1	0	0	0	0	0	11	2	2	0	8	0	3	k__Eukaryota	p__Diatomea	c__Bacillariophyceae	o__unidentified_Bacillariophyceae	f__unidentified_Bacillariophyceae
OTU_571	0	2	0	0	0	0	0	2	0	3	3	0	3	4	9	1	k__Chloroplastida	p__Chlorophyta	c__Prasinophytae	o__Pseudoscourfieldiales	f__unidentified_Pseudoscourfieldiales	g__Prasinoderma	s__
OTU_586	5517	16	91	32	3	6	3	5	1	25	302	16	21	278	55	3	k__Chloroplastida	p__Chlorophyta	c__Mamiellophyceae	o__Mamiellales	f__unidentified_Mamiellales	g__Ostreococcus	s__
OTU_594	0	0	1	0	0	0	0	0	9	1	0	1	0	15	0	1	k__Chloroplastida	p__Streptophyta	c__unidentified_Streptophyta	o__Vitales	f__unidentified_Vitales
OTU_605	0	0	0	3	0	0	12	0	0	8	0	0	0	0	0	8	k__Eukaryota	p__Diatomea	c__Bacillariophyceae	o__unidentified_Bacillariophyceae	f__unidentified_Bacillariophyceae
OTU_624	0	0	0	0	0	0	0	0	0	5	2	1	2	1	18	0	k__Chloroplastida	p__Chlorophyta	c__Chlorophyceae	o__Sphaeropleales	f__unidentified_Sphaeropleales	g__Monoraphidium
OTU_625	0	0	0	0	4	0	0	0	0	16	0	0	0	0	0	0	k__Eukaryota	p__Cryptophyceae	c__unidentified_Cryptophyceae	o__Cryptomonadales	f__unidentified_Cryptomonadales	g__Teleaulax	s__
OTU_637	6	0	6	1	0	0	1	0	6	0	1	0	0	0	0	1	k__Chloroplastida	p__Chlorophyta	c__Mamiellophyceae	o__Mamiellales	f__unidentified_Mamiellales	g__Mamiella	s__Mamiella_gilva
OTU_645	2	0	2	3	0	1	1	3	0	6	0	0	0	1	0	0	k__Eukaryota	p__Diatomea	c__Mediophyceae	o__unidentified_Mediophyceae	f__unidentified_Mediophyceae	g__Chaetoceros	s__Chaetoceros_elegans
OTU_649	0	0	2	0	0	0	5	0	0	2	4	0	2	0	0	0	k__Eukaryota	p__Diatomea	c__Mediophyceae	o__unidentified_Mediophyceae	f__unidentified_Mediophyceae	g__Skeletonema
OTU_652	0	0	0	0	0	0	0	0	0	0	0	0	0	0	11	0	k__Eukaryota	p__Diatomea	c__Bacillariophyceae	o__unidentified_Bacillariophyceae	f__unidentified_Bacillariophyceae
OTU_662	0	0	0	0	0	0	0	0	0	0	0	0	0	16	0	0	k__Eukaryota	p__Diatomea	c__Bacillariophyceae	o__unidentified_Bacillariophyceae	f__unidentified_Bacillariophyceae	g__Pleurosigma	s__Pleurosigma_planktonicum
OTU_666	12	85	24	33	57	4	7	6	18	62	13	38	23	107	27	8	k__Eukaryota	p__Diatomea	c__Mediophyceae	o__unidentified_Mediophyceae	f__unidentified_Mediophyceae	g__Thalassiosira	s__Thalassiosira_lundiana
OTU_670	300	13	2	15	5	8	14	8	0	1	19	14	0	37	3	0	k__Eukaryota	p__Diatomea	c__Bacillariophyceae	o__unidentified_Bacillariophyceae	f__unidentified_Bacillariophyceae	g__Asterionellopsis	s__Asterionellopsis_glacialis
OTU_678	14	329	93	52	133	20	8	48	5	233	26	165	90	265	132	93	k__Eukaryota	p__Diatomea	c__Mediophyceae	o__unidentified_Mediophyceae	f__unidentified_Mediophyceae	g__Thalassiosira	s__
OTU_681	13	0	0	0	0	0	0	0	0	0	0	0	0	0	0	0	k__Eukaryota	p__Diatomea	c__Bacillariophyceae	o__unidentified_Bacillariophyceae	f__unidentified_Bacillariophyceae	g__Pleurosigma	s__Pleurosigma_planktonicum
OTU_687	0	0	0	0	0	0	0	0	0	0	0	0	0	0	19	0	k__Chloroplastida	p__Streptophyta	c__unidentified_Streptophyta	o__unidentified_Streptophyta	f__unidentified_Streptophyta	g__unidentified_Streptophyta	s__Dicksoniaceae_environmental_sample
OTU_702	2	1	1	0	0	0	0	1	2	3	0	1	0	7	0	1	k__Chloroplastida	p__Chlorophyta	c__unidentified_Chlorophyta	o__unidentified_Chlorophyta	f__unidentified_Chlorophyta	g__unidentified_Chlorophyta	s__Nephroselmis_pyriformis
OTU_704	0	0	0	0	0	0	0	0	0	0	0	0	0	0	16	0	k__Eukaryota	p__Diatomea	c__Bacillariophyceae	o__unidentified_Bacillariophyceae	f__unidentified_Bacillariophyceae
OTU_707	0	1	0	0	0	0	0	0	0	0	0	0	0	9	0	0	k__Eukaryota	p__Diatomea	c__Bacillariophyceae	o__unidentified_Bacillariophyceae	f__unidentified_Bacillariophyceae	g__Pleurosigma	s__Pleurosigma_planktonicum
OTU_709	0	0	0	0	0	0	0	0	0	1	0	0	0	34	0	0	k__Eukaryota	p__Diatomea	c__Bacillariophyceae	o__unidentified_Bacillariophyceae	f__unidentified_Bacillariophyceae	g__Pleurosigma	s__Pleurosigma_planktonicum
OTU_711	0	3	1	1	2	0	0	0	0	11	1	0	0	0	0	0	k__Eukaryota	p__Cryptophyceae	c__unidentified_Cryptophyceae	o__Cryptomonadales	f__unidentified_Cryptomonadales	g__Teleaulax
OTU_740	7	0	1	0	0	0	8	0	0	1	0	0	0	0	0	0	k__Chloroplastida	p__Chlorophyta	c__Trebouxiophyceae	o__unidentified_Trebouxiophyceae	f__unidentified_Trebouxiophyceae	g__unidentified_Trebouxiophyceae	s__Protoeuglena_noctilucae
OTU_744	16	1	0	1	0	1	3	0	0	0	0	1	0	1	0	0	k__Eukaryota	p__Diatomea	c__Mediophyceae	o__unidentified_Mediophyceae	f__unidentified_Mediophyceae	g__Chaetoceros	s__Chaetoceros_sp_CCAP_1010/16
OTU_750	1	0	0	0	0	0	0	0	0	0	0	0	7	0	0	0	k__Eukaryota	p__Diatomea	c__Bacillariophyceae	o__unidentified_Bacillariophyceae	f__unidentified_Bacillariophyceae	g__Achnanthes
OTU_753	0	1	0	0	0	0	1	0	0	1	0	6	0	2	0	2	k__Eukaryota	p__Diatomea	c__Bacillariophyceae	o__unidentified_Bacillariophyceae	f__unidentified_Bacillariophyceae
OTU_756	3	231	47	20	77	5	15	9	35	17	31	26	25	10	44	6	k__Eukaryota	p__Diatomea	c__Mediophyceae	o__unidentified_Mediophyceae	f__unidentified_Mediophyceae	g__Thalassiosira
OTU_759	2	0	0	0	0	0	0	0	0	0	0	0	0	18	0	0	k__Eukaryota	p__Diatomea	c__Bacillariophyceae	o__unidentified_Bacillariophyceae	f__unidentified_Bacillariophyceae
OTU_783	0	0	0	0	0	0	0	0	0	14	0	1	0	0	0	0	k__Eukaryota	p__Cryptophyceae	c__unidentified_Cryptophyceae	o__unidentified_Cryptophyceae	f__unidentified_Cryptophyceae	g__Goniomonas	s__Goniomonas_sp_ATCC_50108
OTU_784	3	1	0	1	0	0	0	6	0	3	0	3	1	3	0	1	k__Eukaryota	p__Diatomea	c__Mediophyceae	o__unidentified_Mediophyceae	f__unidentified_Mediophyceae	g__Chaetoceros	s__Chaetoceros_affinis
OTU_788	1	6	1	0	1	1	0	0	0	0	0	0	0	0	0	0	k__Eukaryota	p__Diatomea	c__unidentified_Diatomea	o__unidentified_Diatomea	f__Rhizosolenids	g__unidentified_Rhizosolenids	s__Rhizosolenia_fallax
OTU_800	0	4	0	0	0	0	0	4	0	5	0	0	0	1	0	0	k__Eukaryota	p__Diatomea	c__unidentified_Diatomea	o__unidentified_Diatomea	f__unidentified_Diatomea	g__Actinocyclus	s__
OTU_804	0	0	0	0	0	0	7	2	0	4	0	0	0	1	0	0	k__Eukaryota	p__Diatomea	c__Mediophyceae	o__unidentified_Mediophyceae	f__unidentified_Mediophyceae	g__Chaetoceros	s__Chaetoceros_calcitrans
OTU_813	0	0	1	0	2	0	0	0	0	2	0	1	0	4	0	1	k__Chloroplastida	p__Chlorophyta	c__Prasinophytae	o__Pseudoscourfieldiales	f__unidentified_Pseudoscourfieldiales	g__Pycnococcus	s__Pycnococcus_provasolii
OTU_814	0	0	0	0	0	0	0	0	0	15	0	0	0	0	0	0	k__Eukaryota	p__Cryptophyceae	c__unidentified_Cryptophyceae	o__Cryptomonadales	f__unidentified_Cryptomonadales	g__Proteomonas	s__Proteomonas_sulcata
OTU_816	0	0	1	0	0	0	1	0	0	1	2	0	6	0	0	0	k__Eukaryota	p__Cryptophyceae	c__unidentified_Cryptophyceae	o__Cryptomonadales	f__unidentified_Cryptomonadales	g__Hemiselmis	s__
OTU_824	21	234	17	11	19	5	143	28	33	190	130	110	145	39	286	19	k__Eukaryota	p__Diatomea	c__Mediophyceae	o__unidentified_Mediophyceae	f__unidentified_Mediophyceae	g__Thalassiosira	s__Thalassiosira_minima
OTU_832	0	0	0	0	1	0	0	0	0	7	0	0	2	0	3	0	k__Eukaryota	p__Diatomea	c__Mediophyceae	o__unidentified_Mediophyceae	f__unidentified_Mediophyceae	g__Triceratium	s__Triceratium_dubium
OTU_834	0	0	0	0	0	0	0	0	0	0	0	0	0	0	5	0	k__Eukaryota	p__Diatomea	c__Bacillariophyceae	o__unidentified_Bacillariophyceae	f__unidentified_Bacillariophyceae
OTU_836	1	1	0	0	0	0	2	0	0	1	1	0	0	22	7	1	k__Chloroplastida	p__Chlorophyta	c__Mamiellophyceae	o__DSGM-81	f__	g__	s__
OTU_840	0	1	0	0	0	0	2	0	0	2	1	1	1	0	0	0	k__Eukaryota	p__Cryptophyceae	c__unidentified_Cryptophyceae	o__unidentified_Cryptophyceae
OTU_841	0	0	0	0	1	0	0	0	0	11	0	1	0	0	0	0	k__Eukaryota	p__Cryptophyceae	c__unidentified_Cryptophyceae	o__Cryptomonadales	f__unidentified_Cryptomonadales	g__Rhodomonas	s__Rhodomonas_sp_M1630
OTU_843	4	2	1	0	0	0	0	1	0	1	0	0	0	2	0	0	k__Eukaryota	p__Cryptophyceae	c__unidentified_Cryptophyceae	o__Cryptomonadales
OTU_846	0	0	0	0	0	0	0	0	0	8	0	0	0	9	0	0	k__Chloroplastida	p__Chlorophyta	c__Clade_VII	o__Subclade_A	f__	g__	s__
OTU_851	0	0	0	0	0	0	3	0	0	3	0	0	0	0	0	0	k__Eukaryota	p__Cryptophyceae	c__unidentified_Cryptophyceae	o__unidentified_Cryptophyceae	f__unidentified_Cryptophyceae	g__Goniomonas	s__Goniomonas_sp_ATCC_50108
OTU_854	0	0	0	0	0	0	0	0	0	0	1	0	1	0	3	1	k__Chloroplastida	p__Chlorophyta	c__Chlorophyceae	o__Chlamydomonadales	f__unidentified_Chlamydomonadales	g__Chlamydomonas	s__Chlamydomonas_sp_ICE-W
OTU_856	0	0	0	0	0	0	0	0	0	0	0	0	0	11	0	0	k__Eukaryota	p__Diatomea	c__Bacillariophyceae	o__unidentified_Bacillariophyceae	f__unidentified_Bacillariophyceae	g__Pleurosigma	s__Pleurosigma_planktonicum
OTU_861	0	0	0	0	0	0	0	0	0	0	0	0	0	0	6	0	k__Eukaryota	p__Diatomea	c__Bacillariophyceae	o__unidentified_Bacillariophyceae	f__unidentified_Bacillariophyceae
OTU_864	184	2	7	1	0	0	0	1	0	0	4	0	3	32	1	0	k__Chloroplastida	p__Chlorophyta	c__Mamiellophyceae	o__Mamiellales	f__unidentified_Mamiellales	g__Ostreococcus	s__
OTU_875	0	0	0	0	0	0	0	0	0	0	0	0	0	5	0	0	k__Eukaryota	p__Diatomea	c__Bacillariophyceae	o__unidentified_Bacillariophyceae	f__unidentified_Bacillariophyceae
OTU_886	0	0	0	0	0	0	0	0	0	0	0	0	0	8	0	0	k__Eukaryota	p__Diatomea	c__Bacillariophyceae	o__unidentified_Bacillariophyceae	f__unidentified_Bacillariophyceae	g__Pleurosigma	s__Pleurosigma_planktonicum
OTU_899	0	0	0	0	0	0	0	0	0	1	0	0	0	0	5	0	k__Eukaryota	p__Diatomea	c__unidentified_Diatomea	o__unidentified_Diatomea	f__Melosirids	g__Melosira	s__
OTU_905	1	4	2	0	0	0	0	3	0	0	0	0	0	1	0	0	k__Eukaryota	p__Cryptophyceae	c__unidentified_Cryptophyceae	o__Cryptomonadales	f__	g__	s__
OTU_908	0	0	0	0	0	0	0	0	0	5	0	0	0	4	0	0	k__Chloroplastida	p__Chlorophyta
OTU_912	0	5	0	2	0	0	0	0	0	0	0	0	0	1	0	0	k__Eukaryota	p__Diatomea	c__Mediophyceae	o__unidentified_Mediophyceae	f__unidentified_Mediophyceae	g__Cerataulina	s__Cerataulina_daemon
OTU_928	0	0	0	0	0	0	0	0	0	0	0	0	0	0	6	0	k__Eukaryota	p__Diatomea	c__Bacillariophyceae	o__unidentified_Bacillariophyceae	f__unidentified_Bacillariophyceae
OTU_932	0	0	0	0	0	0	0	0	0	1	0	0	0	8	0	0	k__Eukaryota	p__Diatomea	c__Bacillariophyceae	o__unidentified_Bacillariophyceae	f__unidentified_Bacillariophyceae	g__Pleurosigma	s__Pleurosigma_planktonicum
OTU_947	0	4	1	1	2	3	0	0	0	1	1	0	0	0	0	0	k__Eukaryota	p__Diatomea	c__Mediophyceae	o__unidentified_Mediophyceae	f__unidentified_Mediophyceae	g__Arcocellulus	s__Arcocellulus_cornucervis
OTU_967	0	0	0	0	0	0	1	1	0	1	0	0	0	0	0	0	k__Eukaryota	p__Diatomea	c__unidentified_Diatomea	o__unidentified_Diatomea	f__Rhizosolenids	g__Tenuicylindrus	s__Tenuicylindrus_belgicus
OTU_1002	0	3	0	0	0	0	0	0	0	0	0	0	0	35	0	0	k__Chloroplastida	p__Chlorophyta	c__Clade_VII	o__Subclade_A	f__	g__	s__
OTU_1003	0	0	0	0	0	0	0	0	2	1	0	0	0	6	0	0	k__Eukaryota	p__Diatomea	c__Bacillariophyceae	o__unidentified_Bacillariophyceae	f__unidentified_Bacillariophyceae
OTU_1005	548	4	30	1	1	0	3	0	3	1	0	3	1	132	3	7	k__Chloroplastida	p__Chlorophyta	c__Trebouxiophyceae
OTU_1008	1915	13	36	2	0	0	0	0	0	0	11	2	7	167	1	0	k__Chloroplastida	p__Chlorophyta	c__Mamiellophyceae	o__Mamiellales	f__unidentified_Mamiellales	g__Ostreococcus	s__
OTU_1010	0	0	0	0	0	0	0	1	0	0	0	0	0	0	6	2	k__Chloroplastida	p__Chlorophyta	c__Chlorophyceae	o__Chlamydomonadales	f__unidentified_Chlamydomonadales	g__Chlamydomonas
OTU_1015	0	0	0	0	0	0	0	0	0	0	0	0	0	6	0	0	k__Eukaryota	p__Diatomea	c__Bacillariophyceae	o__unidentified_Bacillariophyceae	f__unidentified_Bacillariophyceae	g__Pleurosigma	s__Pleurosigma_planktonicum
OTU_1021	0	0	0	0	0	0	0	0	0	9	0	0	0	1	0	0	k__Eukaryota	p__Cryptophyceae	c__unidentified_Cryptophyceae	o__Cryptomonadales	f__unidentified_Cryptomonadales	g__Teleaulax	s__Teleaulax_amphioxeia
OTU_1025	0	1	1	0	1	0	1	0	0	3	0	0	0	0	0	0	k__Eukaryota	p__Cryptophyceae	c__unidentified_Cryptophyceae	o__Cryptomonadales	f__unidentified_Cryptomonadales	g__Rhodomonas
OTU_1026	0	0	0	0	0	0	0	0	0	0	0	0	2	0	1	0	k__Chloroplastida	p__Chlorophyta	c__Chlorophyceae	o__Chlamydomonadales	f__unidentified_Chlamydomonadales	g__Chlamydomonas
OTU_1030	0	0	0	0	0	0	0	0	0	0	0	0	0	8	0	0	k__Eukaryota	p__Diatomea	c__Bacillariophyceae	o__unidentified_Bacillariophyceae	f__unidentified_Bacillariophyceae	g__Pleurosigma	s__Pleurosigma_planktonicum
OTU_1042	0	0	0	0	0	0	0	0	0	3	0	1	0	2	0	0	k__Eukaryota	p__Cryptophyceae	c__unidentified_Cryptophyceae	o__Cryptomonadales	f__unidentified_Cryptomonadales	g__Teleaulax
OTU_1056	0	0	0	0	0	0	0	0	0	4	0	0	0	0	0	0	k__Eukaryota	p__Cryptophyceae	c__unidentified_Cryptophyceae	o__Cryptomonadales	f__unidentified_Cryptomonadales	g__Guillardia	s__
OTU_1057	0	0	2	2	0	0	0	0	0	0	0	0	0	0	0	0	k__Eukaryota	p__Diatomea	c__Mediophyceae	o__unidentified_Mediophyceae	f__unidentified_Mediophyceae
OTU_1069	0	0	1	1	0	0	0	0	0	1	0	0	1	1	0	0	k__Eukaryota	p__Cryptophyceae	c__unidentified_Cryptophyceae	o__Cryptomonadales	f__unidentified_Cryptomonadales	g__Hemiselmis
OTU_1079	0	0	0	0	0	0	0	0	0	0	0	0	4	0	0	0	k__Eukaryota	p__Diatomea	c__Bacillariophyceae	o__unidentified_Bacillariophyceae	f__unidentified_Bacillariophyceae	g__Nitzschia
OTU_1080	0	1	0	0	0	0	0	0	0	0	0	0	0	3	0	0	k__Chloroplastida	p__Chlorophyta	c__Mamiellophyceae	o__unidentified_Mamiellophyceae	f__unidentified_Mamiellophyceae	g__Dolichomastix	s__Dolichomastix_tenuilepis
OTU_1088	0	0	0	0	0	0	0	0	0	0	0	0	0	0	5	0	k__Eukaryota	p__Diatomea	c__Bacillariophyceae	o__unidentified_Bacillariophyceae	f__unidentified_Bacillariophyceae
OTU_1091	0	0	0	0	0	0	0	0	0	0	0	0	0	0	4	1	k__Chloroplastida	p__Streptophyta	c__unidentified_Streptophyta	o__Funariales	f__unidentified_Funariales	g__Physcomitrella	s__Physcomitrella_patens
OTU_1095	0	0	0	0	0	0	0	0	0	0	0	0	0	9	0	0	k__Eukaryota	p__Diatomea	c__Bacillariophyceae	o__unidentified_Bacillariophyceae	f__unidentified_Bacillariophyceae	g__Pleurosigma	s__Pleurosigma_planktonicum
OTU_1101	0	0	0	1	0	0	0	0	0	5	1	0	0	0	1	0	k__Chloroplastida	p__Chlorophyta	c__Mamiellophyceae	o__unidentified_Mamiellophyceae	f__unidentified_Mamiellophyceae	g__Dolichomastix	s__Dolichomastix_tenuilepis
OTU_1104	0	0	0	0	0	0	0	0	0	0	0	0	0	11	0	0	k__Eukaryota	p__Diatomea	c__Bacillariophyceae	o__unidentified_Bacillariophyceae	f__unidentified_Bacillariophyceae	g__Pleurosigma	s__Pleurosigma_planktonicum
OTU_1105	2	1	0	0	0	0	1	1	0	1	0	0	0	7	1	0	k__Eukaryota	p__Diatomea	c__Bacillariophyceae
OTU_1107	0	0	0	0	2	0	0	0	0	0	0	0	0	0	0	0	k__Eukaryota	p__Cryptophyceae	c__unidentified_Cryptophyceae	o__Cryptomonadales	f__unidentified_Cryptomonadales	g__Rhodomonas	s__Rhodomonas_sp_M1630
OTU_1110	0	0	0	0	0	0	0	0	4	0	0	0	0	0	0	0	k__Eukaryota	p__Diatomea	c__Bacillariophyceae	o__unidentified_Bacillariophyceae	f__unidentified_Bacillariophyceae	g__Pinnularia	s__
OTU_1112	0	0	1	0	0	0	0	0	0	0	0	0	0	0	3	0	k__Eukaryota	p__Diatomea	c__Bacillariophyceae	o__unidentified_Bacillariophyceae	f__unidentified_Bacillariophyceae	g__Pleurosigma
OTU_1126	0	0	0	0	0	0	0	1	0	4	0	0	0	0	0	0	k__Eukaryota	p__Cryptophyceae	c__unidentified_Cryptophyceae	o__Cryptomonadales	f__unidentified_Cryptomonadales	g__Hemiselmis	s__Hemiselmis_sp_KL-2018
OTU_1127	4	12	1	7	0	0	110	1	0	37	16	17	17	282	0	16	k__Eukaryota	p__Diatomea	c__Bacillariophyceae	o__unidentified_Bacillariophyceae	f__unidentified_Bacillariophyceae	g__Pleurosigma	s__Pleurosigma_planktonicum
OTU_1139	0	0	0	0	0	0	0	0	0	3	0	0	0	0	0	0	k__Eukaryota	p__Cryptophyceae	c__unidentified_Cryptophyceae	o__Cryptomonadales	f__unidentified_Cryptomonadales	g__Rhodomonas
OTU_1141	0	1	0	0	1	0	1	0	0	7	0	2	0	10	0	1	k__Chloroplastida	p__Chlorophyta	c__Mamiellophyceae	o__DSGM-81	f__	g__	s__
OTU_1143	0	0	0	0	0	0	0	1	0	0	0	0	0	0	4	0	k__Chloroplastida	p__Chlorophyta	c__Chlorophyceae	o__Chlamydomonadales	f__unidentified_Chlamydomonadales	g__Heterochlamydomonas	s__Heterochlamydomonas_lobata
OTU_1152	2	107	0	12	16	4	0	2	1	24	2	1	1	7	0	2	k__Eukaryota	p__Diatomea	c__unidentified_Diatomea	o__unidentified_Diatomea	f__Rhizosolenids	g__Guinardia	s__Guinardia_striata
OTU_1161	0	0	0	0	3	6	8	0	0	39	0	14	0	16	0	16	k__Eukaryota	p__Diatomea	c__Bacillariophyceae	o__unidentified_Bacillariophyceae	f__unidentified_Bacillariophyceae	g__Pleurosigma
OTU_1163	0	0	0	0	0	0	0	0	0	1	0	0	0	7	0	0	k__Eukaryota	p__Diatomea	c__Bacillariophyceae	o__unidentified_Bacillariophyceae	f__unidentified_Bacillariophyceae	g__Pleurosigma	s__Pleurosigma_planktonicum
OTU_1165	1	17	3	4	1	0	15	13	5	42	42	13	9	7	5	6	k__Eukaryota	p__Diatomea	c__Mediophyceae	o__unidentified_Mediophyceae	f__unidentified_Mediophyceae	g__Skeletonema
OTU_1186	0	1	1	0	1	0	0	0	0	3	1	0	0	0	0	0	k__Eukaryota	p__Cryptophyceae	c__unidentified_Cryptophyceae	o__Cryptomonadales	f__unidentified_Cryptomonadales	g__Rhodomonas	s__Storeatula_major
OTU_1188	0	0	0	0	0	0	0	0	0	0	0	0	1	1	0	0	k__Eukaryota	p__Diatomea	c__Mediophyceae	o__unidentified_Mediophyceae	f__unidentified_Mediophyceae	g__Chaetoceros	s__Chaetoceros_muellerii
OTU_1197	0	0	0	0	0	0	0	1	0	0	0	0	0	0	1	0	k__Chloroplastida	p__Chlorophyta	c__Chlorophyceae	o__unidentified_Chlorophyceae	f__unidentified_Chlorophyceae	g__unidentified_Chlorophyceae	s__Uronema_acuminatum
OTU_1199	0	1	0	0	0	0	0	0	0	0	0	0	0	3	0	0	k__Eukaryota	p__Diatomea	c__Bacillariophyceae	o__unidentified_Bacillariophyceae	f__unidentified_Bacillariophyceae	g__Pleurosigma	s__Pleurosigma_planktonicum
OTU_1203	0	0	0	0	0	0	0	0	0	1	0	2	0	0	0	0	k__Chloroplastida	p__Chlorophyta	c__Mamiellophyceae	o__unidentified_Mamiellophyceae	f__unidentified_Mamiellophyceae	g__Dolichomastix	s__Dolichomastix_tenuilepis
OTU_1205	0	2	0	0	0	0	0	0	0	0	0	0	0	0	0	0	k__Eukaryota	p__Diatomea	c__Mediophyceae	o__unidentified_Mediophyceae	f__unidentified_Mediophyceae
OTU_1209	2	0	0	0	0	1	0	0	0	0	0	0	0	2	0	1	k__Chloroplastida	p__Chlorophyta	c__Prasinophytae	o__Pseudoscourfieldiales	f__unidentified_Pseudoscourfieldiales	g__Pycnococcus	s__Pycnococcus_sp_MBIC10637
OTU_1214	0	0	1	0	0	0	0	0	0	0	0	0	0	5	0	0	k__Chloroplastida	p__Chlorophyta	c__Prasinophytae	o__Pyramimonadales	f__unidentified_Pyramimonadales	g__Pterosperma	s__Pterosperma_cristatum
OTU_1217	0	2	0	0	0	0	0	0	0	2	0	0	0	0	0	0	k__Eukaryota	p__Cryptophyceae	c__unidentified_Cryptophyceae	o__Cryptomonadales	f__unidentified_Cryptomonadales
OTU_1228	0	1	0	0	0	0	0	0	4	0	0	0	0	0	0	0	k__Eukaryota	p__Diatomea	c__Mediophyceae	o__unidentified_Mediophyceae	f__unidentified_Mediophyceae	g__Thalassiosira	s__Thalassiosira_profunda
OTU_1231	4	1	0	0	0	0	0	0	0	0	0	0	0	0	0	0	k__Eukaryota	p__Diatomea	c__Mediophyceae	o__unidentified_Mediophyceae	f__unidentified_Mediophyceae	g__Chaetoceros	s__
OTU_1255	19	1	0	0	0	0	0	0	0	0	0	0	0	1	0	0	k__Eukaryota	p__Diatomea	c__Mediophyceae	o__unidentified_Mediophyceae	f__unidentified_Mediophyceae	g__Chaetoceros	s__
OTU_1265	0	0	0	0	0	0	0	0	0	1	0	0	0	1	0	0	k__Eukaryota	p__Diatomea
OTU_1267	1	0	0	0	0	0	0	0	0	0	0	0	1	0	0	0	k__Eukaryota	p__Diatomea	c__Bacillariophyceae	o__unidentified_Bacillariophyceae	f__unidentified_Bacillariophyceae
OTU_1271	0	1	0	0	0	0	0	0	0	0	0	0	0	4	0	0	k__Eukaryota	p__Diatomea	c__Bacillariophyceae	o__unidentified_Bacillariophyceae	f__unidentified_Bacillariophyceae	g__Pleurosigma
OTU_1278	0	0	0	0	0	0	0	0	0	3	0	0	0	0	0	0	k__Eukaryota	p__Diatomea	c__Bacillariophyceae	o__unidentified_Bacillariophyceae	f__unidentified_Bacillariophyceae
OTU_1281	0	0	0	0	0	0	0	0	5	0	0	0	0	0	0	0	k__Chloroplastida	p__Streptophyta	c__unidentified_Streptophyta	o__unidentified_Streptophyta	f__unidentified_Streptophyta	g__Elodea	s__Elodea_nuttallii
OTU_1285	0	0	0	0	0	0	0	0	0	0	0	0	0	0	2	0	k__Eukaryota	p__Diatomea	c__Bacillariophyceae	o__unidentified_Bacillariophyceae	f__unidentified_Bacillariophyceae	g__Nitzschia	s__Nitzschia_sp_TS-2016b
OTU_1288	0	0	0	0	0	0	0	0	0	0	0	1	0	7	0	0	k__Eukaryota	p__Diatomea	c__Bacillariophyceae	o__unidentified_Bacillariophyceae	f__unidentified_Bacillariophyceae	g__Pleurosigma	s__Pleurosigma_planktonicum
OTU_1293	0	1	4	0	0	0	1	1	3	0	0	0	0	2	1	0	k__Chloroplastida	p__Streptophyta	c__Liliopsida	o__Poales	f__unidentified_Poales	g__Zea
OTU_1300	0	0	3	0	0	1	0	0	0	0	0	0	0	0	0	0	k__Eukaryota	p__Cryptophyceae	c__unidentified_Cryptophyceae	o__Cryptomonadales	f__unidentified_Cryptomonadales	g__Teleaulax	s__Teleaulax_amphioxeia
OTU_1309	3	1	2	0	0	1	0	1	1	7	0	3	114	26	35	2	k__Eukaryota	p__Diatomea	c__Mediophyceae	o__unidentified_Mediophyceae	f__unidentified_Mediophyceae	g__Thalassiosira	s__Conticribra_weissflogiopsis
OTU_1316	0	0	0	0	0	0	0	0	0	0	0	0	3	0	0	0	k__Eukaryota	p__Diatomea	c__Mediophyceae	o__unidentified_Mediophyceae	f__unidentified_Mediophyceae	g__Discostella	s__Cyclotella_sp_LO4-2
OTU_1320	2	27	1	2	9	5	6	42	1	61	5	10	7	19	0	3	k__Eukaryota	p__Diatomea	c__unidentified_Diatomea	o__unidentified_Diatomea	f__unidentified_Diatomea	g__Actinocyclus	s__
OTU_1322	3	28	3	2	9	0	5	4	5	5	2	7	0	0	2	2	k__Eukaryota	p__Diatomea	c__Mediophyceae	o__unidentified_Mediophyceae	f__unidentified_Mediophyceae	g__Thalassiosira	s__Thalassiosira_andamanica
OTU_1324	1	0	1	0	0	0	0	0	0	0	0	0	0	1	0	0	k__Eukaryota	p__Diatomea
OTU_1327	0	0	0	0	0	0	0	3	0	0	0	0	0	0	0	0	k__Eukaryota	p__Diatomea	c__unidentified_Diatomea	o__Fragilariales	f__unidentified_Fragilariales	g__Thalassionema	s__Thalassionema_sp_1_CSL-2013
OTU_1328	1	0	1	0	0	0	0	0	0	0	0	3	0	0	2	0	k__Chloroplastida	p__Chlorophyta	c__Chlorophyceae	o__Sphaeropleales	f__unidentified_Sphaeropleales	g__Neodesmus	s__Neodesmus_pupukensis
OTU_1334	0	0	0	0	0	0	0	1	0	1	0	0	0	0	0	0	k__Eukaryota	p__Cryptophyceae	c__unidentified_Cryptophyceae	o__Cryptomonadales	f__unidentified_Cryptomonadales	g__Rhodomonas
OTU_1345	0	0	0	0	0	0	0	0	0	3	1	0	0	0	1	0	k__Chloroplastida	p__Chlorophyta	c__Mamiellophyceae	o__Dolichomastigales	f__unidentified_Dolichomastigales	g__Crustomastix
OTU_1355	6	34	4	5	16	13	8	30	4	15	1	18	40	5	3	11	k__Eukaryota	p__Diatomea	c__Mediophyceae	o__unidentified_Mediophyceae	f__unidentified_Mediophyceae	g__Cyclotella
OTU_1357	0	0	0	1	0	0	0	0	0	1	0	0	0	0	1	1	k__Chloroplastida	p__Chlorophyta	c__Mamiellophyceae	o__unidentified_Mamiellophyceae	f__unidentified_Mamiellophyceae
OTU_1363	0	1	0	0	0	0	0	0	0	0	0	0	0	10	0	0	k__Eukaryota	p__Diatomea	c__Bacillariophyceae	o__unidentified_Bacillariophyceae	f__unidentified_Bacillariophyceae
OTU_1370	0	0	0	0	0	0	0	0	1	0	0	0	1	0	2	0	k__Chloroplastida	p__Chlorophyta	c__Chlorophyceae	o__unidentified_Chlorophyceae	f__unidentified_Chlorophyceae	g__unidentified_Chlorophyceae	s__Chlorophyta_sp_QUCCCM16
OTU_1371	0	0	0	0	0	0	0	0	0	0	0	0	0	0	2	0	k__Chloroplastida	p__Chlorophyta	c__Chlorophyceae	o__Sphaeropleales	f__unidentified_Sphaeropleales
OTU_1377	0	0	0	0	0	0	0	3	0	3	0	0	0	7	0	0	k__Chloroplastida	p__Chlorophyta	c__Mamiellophyceae	o__DSGM-81	f__	g__	s__
OTU_1380	0	0	0	0	0	0	0	0	0	0	0	0	0	6	0	0	k__Chloroplastida	p__Chlorophyta	c__Mamiellophyceae
OTU_1382	1	1	1	4	0	0	1	0	0	4	2	1	0	3	0	0	k__Eukaryota	p__Diatomea	c__Mediophyceae	o__unidentified_Mediophyceae	f__unidentified_Mediophyceae	g__Chaetoceros	s__Chaetoceros_decipiens
OTU_1384	0	0	0	0	0	0	0	0	0	3	0	1	0	2	0	0	k__Chloroplastida	p__Chlorophyta	c__Mamiellophyceae	o__unidentified_Mamiellophyceae	f__unidentified_Mamiellophyceae	g__Dolichomastix	s__Dolichomastix_tenuilepis
OTU_1386	0	0	0	0	0	0	0	1	0	0	0	0	0	0	2	0	k__Chloroplastida	p__Chlorophyta
OTU_1404	5	0	15	2	0	0	6	0	0	8	0	0	1	23	2	0	k__Chloroplastida	p__Chlorophyta	c__Mamiellophyceae	o__	f__	g__	s__
OTU_1407	0	0	0	0	0	0	0	0	0	0	0	0	0	3	0	0	k__Eukaryota	p__Diatomea	c__Bacillariophyceae	o__unidentified_Bacillariophyceae	f__unidentified_Bacillariophyceae	g__Pleurosigma
