# Supplementary material for: Environmental Factors, Not Biotic Competitive Interactions, Drive the Relative Abundance of Diatoms and Chlorophyta in the Coastal Areas of the Beibu Gulf: Evidence From 18S rDNA Metabarcoding and Partial Least Squares‐Path Modeling Analysis
Source: Ecol Evol. 2025 Aug 22;15(8):e71936. doi: 10.1002/ece3.71936 (PMC12373977; doi:10.1002/ece3.71936)
Supplement: Supplementary file 2 — Appendix S2: ece371936‐sup‐0002‐Supinfo.zip. [file ECE3-15-e71936-s001.zip › ece371936-sup-0002-Supinfo/Supplementary Table 4.txt]

#OTU_num	1	2	3	4	5	6	7	8	9	10	11	12	13	14	15	16	Taxonomy
OTU_9	59	990	1899	5	491	2	9	5907	3	9	3	4179	252	0	22	2	k__Chloroplastida	p__Chlorophyta	c__Mamiellophyceae	o__Mamiellales	f__unidentified_Mamiellales	g__Micromonas	s__
OTU_15	10	19	66	86	19	939	98	39	183	23	7437	0	24	522	217	245	k__Eukaryota	p__Diatomea	c__Mediophyceae	o__unidentified_Mediophyceae	f__unidentified_Mediophyceae	g__Cerataulina	s__Cerataulina_pelagica
OTU_18	8643	6	154	114	2	1	7	41	8	2	10	3	22	0	0	0	k__Chloroplastida	p__Chlorophyta	c__Trebouxiophyceae	o__	f__	g__	s__
OTU_20	4	5	24	599	18	5981	5686	8	20	4	10	0	4	0	35	236	k__Eukaryota	p__Diatomea	c__Mediophyceae	o__unidentified_Mediophyceae	f__unidentified_Mediophyceae	g__Thalassiosira	s__Thalassiosira_hendeyi
OTU_24	1121	7	6484	12	3	1	46	2	53	5	76	3	5	0	164	34	k__Chloroplastida	p__Streptophyta	c__unidentified_Streptophyta	o__Rosales	f__unidentified_Rosales	g__Prunus	s__
OTU_39	69	97	801	1	229	1	0	1146	2	5	3	4357	146	0	12	0	k__Chloroplastida	p__Chlorophyta	c__Mamiellophyceae	o__Mamiellales	f__unidentified_Mamiellales	g__Ostreococcus	s__
OTU_43	15	404	320	169	230	1	26	3366	6	7	1	2	153	0	9	0	k__Eukaryota	p__Cryptophyceae	c__unidentified_Cryptophyceae	o__Cryptomonadales	f__unidentified_Cryptomonadales	g__Teleaulax	s__
OTU_53	25	146	248	72	39	931	32	1428	42	14	58	2	7	40	41	12	k__Eukaryota	p__Diatomea	c__Mediophyceae	o__unidentified_Mediophyceae	f__unidentified_Mediophyceae	g__Thalassiosira	s__
OTU_54	19	355	343	138	164	1	1	2821	5	5	4	0	4	0	3	0	k__Chloroplastida	p__Chlorophyta	c__Mamiellophyceae	o__Mamiellales	f__unidentified_Mamiellales	g__Micromonas	s__Micromonas_pusilla
OTU_55	33	244	145	107	34	826	132	1472	74	29	79	4	7	53	14	13	k__Eukaryota	p__Diatomea	c__unidentified_Diatomea	o__unidentified_Diatomea	f__Rhizosolenids	g__Guinardia	s__Guinardia_striata
OTU_62	10	95	52	54	10	5	1540	12	313	14	661	0	2	0	4	53	k__Eukaryota	p__Diatomea	c__Bacillariophyceae	o__unidentified_Bacillariophyceae	f__unidentified_Bacillariophyceae	g__Asterionellopsis	s__Asterionellopsis_glacialis
OTU_71	6	11	30	8	19	1492	21	4	9	11	149	0	2	0	4	4	k__Eukaryota	p__Diatomea	c__Mediophyceae	o__unidentified_Mediophyceae	f__unidentified_Mediophyceae	g__Chaetoceros	s__Chaetoceros_sp
OTU_78	12	67	32	7	21	879	15	8	14	10	773	2	7	0	24	27	k__Eukaryota	p__Diatomea	c__Mediophyceae	o__unidentified_Mediophyceae	f__unidentified_Mediophyceae	g__Skeletonema	s__Skeletonema_menzellii
OTU_81	25	328	119	1	270	1	14	1185	3	5	9	1	67	2	0	0	k__Eukaryota	p__Cryptophyceae	c__unidentified_Cryptophyceae	o__Cryptomonadales	f__unidentified_Cryptomonadales	g__Teleaulax	s__Teleaulax_amphioxeia
OTU_84	2	1	34	1	1	1346	96	0	70	7	54	1	0	0	0	3	k__Eukaryota	p__Diatomea	c__Bacillariophyceae	o__unidentified_Bacillariophyceae	f__unidentified_Bacillariophyceae	g__Pleurosigma	s__
OTU_88	3	81	277	65	90	0	4	1847	5	9	1	0	155	38	12	1	k__Eukaryota	p__Cryptophyceae	c__unidentified_Cryptophyceae	o__Cryptomonadales	f__unidentified_Cryptomonadales	g__Geminigera	s__
OTU_99	28	129	34	136	28	1023	24	21	19	6	149	0	2	0	14	11	k__Eukaryota	p__Diatomea	c__Mediophyceae	o__unidentified_Mediophyceae	f__unidentified_Mediophyceae	g__Skeletonema	s__Skeletonema_ardens
OTU_101	8	328	237	0	159	0	1	1308	0	5	2	3	3	0	8	0	k__Chloroplastida	p__Chlorophyta	c__Mamiellophyceae	o__Mamiellales	f__unidentified_Mamiellales	g__Bathycoccus	s__Bathycoccus_prasinos
OTU_104	1	219	40	0	14	2	1	1693	1	9	0	0	2	0	1	0	k__Eukaryota	p__Cryptophyceae	c__unidentified_Cryptophyceae	o__Cryptomonadales	f__	g__	s__
OTU_106	2	156	10	103	10	363	963	2	20	9	5	2	1	0	0	3	k__Eukaryota	p__Diatomea	c__Mediophyceae	o__unidentified_Mediophyceae	f__unidentified_Mediophyceae
OTU_107	5	479	73	306	82	5	212	114	66	52	62	0	20	52	8	22	k__Eukaryota	p__Diatomea	c__Bacillariophyceae	o__unidentified_Bacillariophyceae	f__unidentified_Bacillariophyceae	g__Pseudo-nitzschia	s__
OTU_108	10	9	13	4	6	1606	34	6	29	5	7	0	0	0	0	0	k__Eukaryota	p__Diatomea	c__unidentified_Diatomea	o__unidentified_Diatomea	f__Rhizosolenids	g__Leptocylindrus	s__
OTU_109	1	1	73	78	16	0	0	1246	0	13	2	0	1	22	1	2	k__Eukaryota	p__Cryptophyceae	c__unidentified_Cryptophyceae	o__Cryptomonadales	f__unidentified_Cryptomonadales	g__Geminigera	s__Geminigera_cryophila
OTU_119	9	5	13	127	17	724	112	9	20	5	26	0	4	156	10	31	k__Eukaryota	p__Diatomea	c__Mediophyceae	o__unidentified_Mediophyceae	f__unidentified_Mediophyceae	g__Ditylum	s__Ditylum_brightwellii
OTU_126	222	25	1316	3	2	0	5	3	13	0	36	0	6	0	29	6	k__Chloroplastida	p__Streptophyta	c__unidentified_Streptophyta	o__Fabales	f__unidentified_Fabales	g__Vigna	s__
OTU_130	22	98	6	253	16	323	187	4	73	28	4	0	0	0	0	42	k__Eukaryota	p__Diatomea	c__Mediophyceae	o__unidentified_Mediophyceae	f__unidentified_Mediophyceae	g__Chaetoceros	s__Chaetoceros_socialis
OTU_137	1	0	1	0	1	781	51	1	58	5	2	0	0	0	0	3	k__Eukaryota	p__Diatomea	c__Bacillariophyceae	o__unidentified_Bacillariophyceae	f__unidentified_Bacillariophyceae	g__Pleurosigma
OTU_140	18	12	30	24	10	701	51	11	16	11	22	0	0	0	1	1	k__Eukaryota	p__Diatomea	c__unidentified_Diatomea	o__unidentified_Diatomea	f__Rhizosolenids	g__Rhizosolenia	s__Rhizosolenia_similoides
OTU_143	57	42	41	1	9	0	1	128	0	3	0	0	832	0	381	4	k__Chloroplastida	p__Chlorophyta	c__Mamiellophyceae	o__Mamiellales	f__unidentified_Mamiellales	g__Mamiella	s__Mamiella_gilva
OTU_146	0	0	0	55	4	688	0	4	1	0	0	0	0	0	0	1	k__Eukaryota	p__Cryptophyceae	c__unidentified_Cryptophyceae	o__Cryptomonadales	f__unidentified_Cryptomonadales	g__Chroomonas	s__Chroomonas_sp_M1481
OTU_149	762	5	375	0	1	0	6	5	8	1	4	1	17	0	8	0	k__Chloroplastida	p__Chlorophyta	c__unidentified_Chlorophyta	o__unidentified_Chlorophyta	f__unidentified_Chlorophyta	g__Picochlorum	s__Picochlorum_maculatum
OTU_153	1259	0	3	1	0	2	1	2	0	1	1	0	3	0	2	0	k__Chloroplastida	p__Streptophyta	c__unidentified_Streptophyta	o__Malvales	f__unidentified_Malvales	g__Gossypium	s__
OTU_156	9	210	217	110	71	0	27	125	10	118	6	1	11	23	16	14	k__Eukaryota	p__Cryptophyceae	c__unidentified_Cryptophyceae	o__unidentified_Cryptophyceae	f__Kathablepharidae	g__Leucocryptos	s__Leucocryptos_marina
OTU_164	5	264	186	65	20	2	7	49	5	11	52	0	46	0	56	30	k__Eukaryota	p__Diatomea	c__Mediophyceae	o__unidentified_Mediophyceae	f__unidentified_Mediophyceae	g__Cyclotella	s__Cyclotella_choctawhatcheeana
OTU_166	13	300	91	69	26	2	36	28	13	10	111	0	5	72	39	33	k__Eukaryota	p__Diatomea	c__Mediophyceae	o__unidentified_Mediophyceae	f__unidentified_Mediophyceae	g__Thalassiosira
OTU_191	4	31	47	21	6	0	2	26	1	0	3	0	21	0	478	4	k__Eukaryota	p__Cryptophyceae	c__unidentified_Cryptophyceae	o__unidentified_Cryptophyceae	f__Kathablepharidae	g__Katablepharis	s__
OTU_196	0	3	1	27	1	240	59	1	164	1	3	0	0	0	0	1	k__Eukaryota	p__Diatomea	c__Bacillariophyceae	o__unidentified_Bacillariophyceae	f__unidentified_Bacillariophyceae	g__Meuniera	s__Meuniera_membranacea
OTU_200	1	1	36	36	15	0	8	7	7	2	420	0	5	0	20	5	k__Eukaryota	p__Diatomea	c__Mediophyceae	o__unidentified_Mediophyceae	f__unidentified_Mediophyceae	g__Chaetoceros	s__Chaetoceros_sp_SS628-11
OTU_201	0	1	159	19	1	1	23	2	99	1	67	0	3	0	10	262	k__Eukaryota	p__Diatomea	c__Bacillariophyceae	o__unidentified_Bacillariophyceae	f__unidentified_Bacillariophyceae
OTU_216	128	83	147	20	3	2	9	5	23	3	10	0	1	0	16	2	k__Eukaryota	p__Diatomea	c__Mediophyceae	o__unidentified_Mediophyceae	f__unidentified_Mediophyceae	g__Arcocellulus	s__Arcocellulus_cornucervis
OTU_224	6	0	36	29	15	0	39	8	52	18	7	0	20	74	75	3	k__Eukaryota	p__Diatomea	c__Mediophyceae	o__unidentified_Mediophyceae	f__unidentified_Mediophyceae	g__Lauderia	s__Lauderia_annulata
OTU_240	4	160	33	0	16	0	1	298	0	0	0	0	10	0	2	0	k__Chloroplastida	p__Chlorophyta	c__Mamiellophyceae	o__Mamiellales	f__unidentified_Mamiellales	g__Micromonas	s__
OTU_243	36	158	95	1	44	0	25	6	12	10	25	0	125	0	29	5	k__Chloroplastida	p__Chlorophyta	c__Mamiellophyceae	o__DSGM-81	f__	g__	s__
OTU_258	14	222	44	0	5	0	24	5	78	29	8	0	6	0	2	2	k__Chloroplastida	p__Chlorophyta	c__Mamiellophyceae	o__DSGM-81	f__	g__	s__
OTU_259	56	65	939	0	14	0	1	413	1	2	2	1	817	0	42	1	k__Chloroplastida	p__Chlorophyta	c__Mamiellophyceae
OTU_260	164	0	38	52	16	0	6	4	57	8	44	0	28	0	2	5	k__Chloroplastida	p__Streptophyta	c__unidentified_Streptophyta	o__unidentified_Streptophyta	f__unidentified_Streptophyta	g__unidentified_Streptophyta	s__Caprifoliaceae_environmental_sample
OTU_265	3	140	6	58	14	1	21	1	11	26	2	0	5	0	0	2	k__Eukaryota	p__Diatomea	c__Mediophyceae	o__unidentified_Mediophyceae	f__unidentified_Mediophyceae	g__Thalassiosira	s__Thalassiosira_mala
OTU_275	2	0	6	2	10	1	19	2	4	2	159	0	4	75	3	12	k__Eukaryota	p__Diatomea	c__Mediophyceae	o__unidentified_Mediophyceae	f__unidentified_Mediophyceae	g__Chaetoceros	s__Chaetoceros_sp
OTU_278	0	0	1	2	0	0	18	1	26	1	1	0	0	218	0	5	k__Eukaryota	p__Diatomea	c__Mediophyceae	o__unidentified_Mediophyceae	f__unidentified_Mediophyceae	g__Chaetoceros	s__Chaetoceros_affinis
OTU_281	10	26	9	4	1	33	118	5	21	4	4	1	0	0	0	0	k__Eukaryota	p__Diatomea
OTU_283	2	179	14	0	8	0	2	18	0	5	0	0	0	0	0	0	k__Eukaryota	p__Cryptophyceae	c__unidentified_Cryptophyceae	o__Cryptomonadales	f__unidentified_Cryptomonadales	g__Rhodomonas
OTU_285	0	3	13	2	2	1	78	1	117	6	89	0	0	0	0	10	k__Eukaryota	p__Diatomea	c__Bacillariophyceae	o__unidentified_Bacillariophyceae	f__unidentified_Bacillariophyceae	g__Pleurosigma	s__Pleurosigma_planktonicum
OTU_287	2	76	4	145	0	0	63	2	22	3	95	0	0	0	0	6	k__Eukaryota	p__Diatomea
OTU_299	0	1	8	0	7	0	54	8	91	10	11	0	1	0	1	2	k__Eukaryota	p__Diatomea	c__unidentified_Diatomea	o__unidentified_Diatomea	f__Rhizosolenids	g__Leptocylindrus	s__Leptocylindrus_danicus
OTU_306	3	0	8	80	4	0	28	1	241	6	127	0	0	0	0	10	k__Eukaryota	p__Diatomea	c__Bacillariophyceae	o__unidentified_Bacillariophyceae	f__unidentified_Bacillariophyceae	g__Navicula	s__Navicula_arenaria
OTU_312	2	0	14	84	1	1	45	4	14	2	1	0	0	0	0	2	k__Eukaryota	p__Diatomea	c__unidentified_Diatomea	o__unidentified_Diatomea	f__Rhizosolenids	g__unidentified_Rhizosolenids	s__Rhizosolenia_shrubsolei
OTU_315	3	3	14	0	22	0	0	175	0	1	0	0	0	0	1	0	k__Chloroplastida	p__Chlorophyta	c__Mamiellophyceae	o__Mamiellales	f__unidentified_Mamiellales	g__Ostreococcus	s__
OTU_316	4	1	9	4	3	0	1	3	12	57	1	0	0	1	2	216	k__Chloroplastida	p__Chlorophyta	c__Prasinophytae	o__Pyramimonadales	f__unidentified_Pyramimonadales	g__Pterosperma	s__Pterosperma_cristatum
OTU_318	1	3	23	3	6	0	0	154	3	0	1	0	1	0	0	0	k__Eukaryota	p__Cryptophyceae	c__unidentified_Cryptophyceae	o__Cryptomonadales	f__unidentified_Cryptomonadales	g__Teleaulax
OTU_330	3	48	23	0	14	0	1	90	0	2	0	0	1	0	0	0	k__Eukaryota	p__Cryptophyceae	c__unidentified_Cryptophyceae	o__Cryptomonadales	f__unidentified_Cryptomonadales	g__Rhodomonas
OTU_341	0	89	6	1	1	23	11	2	12	3	22	0	0	24	1	4	k__Eukaryota	p__Diatomea	c__Bacillariophyceae	o__unidentified_Bacillariophyceae	f__unidentified_Bacillariophyceae
OTU_349	0	47	16	0	3	2	2	6	0	0	17	0	2	33	4	2	k__Eukaryota	p__Diatomea	c__Mediophyceae	o__unidentified_Mediophyceae	f__unidentified_Mediophyceae	g__Chaetoceros	s__Chaetoceros_calcitrans
OTU_353	1	211	1	0	1	0	0	0	0	1	0	0	0	0	0	0	k__Chloroplastida	p__Streptophyta	c__unidentified_Streptophyta	o__unidentified_Streptophyta	f__unidentified_Streptophyta	g__unidentified_Streptophyta	s__Dicksoniaceae_environmental_sample
OTU_363	0	0	0	0	0	0	0	0	10	23	0	0	1	77	0	60	k__Chloroplastida	p__Chlorophyta	c__Prasinophytae	o__Pyramimonadales	f__unidentified_Pyramimonadales	g__Pterosperma	s__Pterosperma_cristatum
OTU_366	19	1	1	0	0	0	0	149	0	0	1	0	0	0	0	0	k__Chloroplastida	p__Streptophyta	c__unidentified_Streptophyta	o__Sapindales	f__unidentified_Sapindales	g__Citrus
OTU_367	1	0	3	30	16	0	1	2	0	1	0	0	4	92	0	0	k__Chloroplastida	p__Chlorophyta	c__Prasinophytae
OTU_368	2	161	5	0	5	1	2	0	6	2	2	0	1	0	1	0	k__Chloroplastida	p__Streptophyta	c__Liliopsida	o__Poales	f__unidentified_Poales	g__Triticum
OTU_381	2	1	6	1	2	0	2	1	0	79	0	0	3	0	2	17	k__Eukaryota	p__Cryptophyceae	c__unidentified_Cryptophyceae	o__unidentified_Cryptophyceae	f__unidentified_Cryptophyceae	g__Goniomonas
OTU_382	3	5	16	0	2	1	38	18	28	2	4	0	1	0	2	3	k__Eukaryota	p__Diatomea	c__unidentified_Diatomea	o__unidentified_Diatomea	f__Rhizosolenids	g__Guinardia	s__Guinardia_striata
OTU_383	0	0	3	94	4	0	2	1	3	0	0	0	1	0	0	3	k__Chloroplastida	p__Chlorophyta	c__Prasinophytae	o__Pseudoscourfieldiales	f__unidentified_Pseudoscourfieldiales	g__Prasinoderma
OTU_390	1	0	0	49	5	0	8	0	36	1	1	0	1	0	0	1	k__Eukaryota	p__Diatomea
OTU_391	0	0	1	85	2	0	2	0	0	0	0	0	0	0	0	2	k__Eukaryota	p__Diatomea	c__unidentified_Diatomea	o__unidentified_Diatomea	f__Corethrids	g__Corethron	s__
OTU_392	0	59	6	1	15	0	0	108	0	3	1	0	0	14	0	0	k__Eukaryota	p__Cryptophyceae	c__unidentified_Cryptophyceae	o__Cryptomonadales	f__unidentified_Cryptomonadales	g__Rhodomonas	s__Storeatula_major
OTU_393	0	42	1	0	14	0	6	1	26	5	1	0	1	0	0	3	k__Eukaryota	p__Diatomea	c__unidentified_Diatomea	o__unidentified_Diatomea	f__Rhizosolenids	g__unidentified_Rhizosolenids	s__Rhizosolenia_fallax
OTU_396	7	1	9	40	4	0	5	1	47	7	15	0	3	39	1	8	k__Eukaryota	p__Diatomea	c__Mediophyceae	o__unidentified_Mediophyceae	f__unidentified_Mediophyceae	g__Chaetoceros	s__Chaetoceros_costatus
OTU_407	1	84	0	0	0	0	0	0	0	0	0	0	0	0	0	0	k__Eukaryota	p__Cryptophyceae	c__unidentified_Cryptophyceae	o__unidentified_Cryptophyceae	f__unidentified_Cryptophyceae	g__Goniomonas	s__Goniomonas_avonlea
OTU_417	1	70	7	0	6	0	6	0	6	1	0	0	2	0	0	0	k__Chloroplastida	p__Chlorophyta	c__Prasinophytae	o__Pseudoscourfieldiales	f__unidentified_Pseudoscourfieldiales	g__Prasinoderma	s__
OTU_419	4	2	4	0	0	0	67	1	13	0	11	0	0	0	0	0	k__Eukaryota	p__Diatomea	c__unidentified_Diatomea	o__Fragilariales	f__unidentified_Fragilariales	g__Licmosphenia	s__Licmosphenia_peragallioides
OTU_421	1	58	2	0	6	0	0	4	0	15	0	0	1	0	0	0	k__Eukaryota	p__Cryptophyceae	c__unidentified_Cryptophyceae	o__unidentified_Cryptophyceae	f__unidentified_Cryptophyceae	g__Goniomonas
OTU_423	0	0	0	1	0	0	9	1	9	1	1	0	0	75	0	0	k__Eukaryota	p__Diatomea	c__Bacillariophyceae	o__unidentified_Bacillariophyceae	f__unidentified_Bacillariophyceae
OTU_424	1	0	1	0	0	0	9	0	2	0	1	0	0	72	0	0	k__Eukaryota	p__Diatomea	c__unidentified_Diatomea	o__Fragilariales	f__unidentified_Fragilariales	g__Thalassionema	s__Thalassionema_sp_p474
OTU_426	4	4	38	3	7	1	41	16	89	5	122	0	0	0	2	9	k__Eukaryota	p__Diatomea	c__Bacillariophyceae
OTU_428	0	1	9	0	0	0	0	1	0	21	0	0	1	0	86	4	k__Eukaryota	p__Pavlovophyceae	c__Haptophyta	o__unidentified_Haptophyta	f__unidentified_Haptophyta	g__AA5F1	s__
OTU_439	1	54	17	1	1	1	21	1	19	1	17	0	1	0	5	0	k__Eukaryota	p__Diatomea	c__Bacillariophyceae	o__unidentified_Bacillariophyceae	f__unidentified_Bacillariophyceae	g__Cylindrotheca	s__Cylindrotheca_closterium
OTU_448	1	0	0	0	0	0	0	0	74	0	0	0	0	0	0	0	k__Eukaryota	p__Rhodophyceae	c__Rhodellophyceae	o__unidentified_Rhodellophyceae	f__unidentified_Rhodellophyceae	g__Rhodella	s__Rhodella_sp_GA6-T4
OTU_453	8	69	72	47	12	0	2	5	0	4	1	0	53	0	3	2	k__Chloroplastida	p__Chlorophyta	c__Mamiellophyceae	o__unidentified_Mamiellophyceae	f__unidentified_Mamiellophyceae	g__unidentified_Mamiellophyceae	s__Crustomastix_sp_BH41_108
OTU_474	0	0	1	0	0	0	0	0	0	0	0	0	0	67	0	0	k__Eukaryota	p__Diatomea	c__Mediophyceae	o__unidentified_Mediophyceae	f__unidentified_Mediophyceae	g__Porosira
OTU_484	1	1	1	47	0	0	2	0	1	0	1	0	0	0	0	1	k__Eukaryota	p__Diatomea	c__Mediophyceae	o__unidentified_Mediophyceae	f__unidentified_Mediophyceae	g__unidentified_Mediophyceae	s__Rhizosolenia_robusta
OTU_517	1	1	3	40	0	0	4	0	11	0	7	0	2	0	1	1	k__Eukaryota	p__Diatomea	c__Mediophyceae	o__unidentified_Mediophyceae	f__unidentified_Mediophyceae	g__Chaetoceros	s__Chaetoceros_sp_CCAP_1010/16
OTU_526	0	1	4	28	10	1	26	14	5	12	1	0	1	0	1	1	k__Eukaryota	p__Diatomea	c__unidentified_Diatomea	o__unidentified_Diatomea	f__Melosirids	g__Stephanopyxis	s__Stephanopyxis_palmeriana
OTU_529	0	45	0	0	2	0	0	2	0	0	0	0	0	0	0	0	k__Eukaryota	p__Diatomea	c__Mediophyceae	o__unidentified_Mediophyceae	f__unidentified_Mediophyceae	g__Cerataulina	s__Cerataulina_daemon
OTU_530	0	0	4	0	0	0	0	0	0	0	0	0	1	0	70	0	k__Eukaryota	p__Diatomea	c__Bacillariophyceae	o__unidentified_Bacillariophyceae	f__unidentified_Bacillariophyceae	g__Campylodiscus	s__Petrodictyon_gemma
OTU_534	0	0	1	0	0	0	2	0	5	1	1	0	0	44	0	0	k__Eukaryota	p__Diatomea	c__Mediophyceae	o__unidentified_Mediophyceae	f__unidentified_Mediophyceae	g__Chaetoceros	s__Chaetoceros_affinis
OTU_535	0	0	0	0	0	0	0	2	0	1	61	0	0	0	0	0	k__Chloroplastida	p__Chlorophyta	c__Trebouxiophyceae	o__	f__	g__	s__
OTU_553	0	0	1	0	0	43	17	0	0	0	12	0	1	0	0	1	k__Eukaryota	p__Diatomea	c__Mediophyceae	o__unidentified_Mediophyceae	f__unidentified_Mediophyceae	g__Odontella	s__Trieres_mobiliensis
OTU_556	0	0	2	0	0	0	0	0	0	0	0	0	0	0	46	0	k__Eukaryota	p__Diatomea	c__Bacillariophyceae	o__unidentified_Bacillariophyceae	f__unidentified_Bacillariophyceae	g__Campylodiscus	s__Petrodictyon_sp
OTU_557	0	0	4	0	0	0	0	0	0	0	0	0	0	0	66	0	k__Eukaryota	p__Diatomea	c__Bacillariophyceae	o__unidentified_Bacillariophyceae	f__unidentified_Bacillariophyceae	g__Pleurosigma	s__Pleurosigma_sp
OTU_561	1	40	16	0	0	0	0	0	0	0	1	0	2	0	4	0	k__Eukaryota	p__Diatomea	c__Bacillariophyceae	o__unidentified_Bacillariophyceae	f__unidentified_Bacillariophyceae	g__Navicula	s__Seminavis_sp
OTU_573	1	2	10	0	1	0	1	1	0	1	0	0	16	0	19	0	k__Eukaryota	p__Pavlovophyceae	c__Haptophyta	o__unidentified_Haptophyta	f__unidentified_Haptophyta	g__AA5F1	s__
OTU_580	1	0	0	0	2	0	6	0	16	0	0	1	0	21	0	2	k__Eukaryota	p__Diatomea	c__Mediophyceae	o__unidentified_Mediophyceae	f__unidentified_Mediophyceae	g__Chaetoceros	s__
OTU_583	1	1	5	0	1	0	0	63	1	0	1	0	0	0	0	0	k__Eukaryota	p__Cryptophyceae	c__unidentified_Cryptophyceae	o__Cryptomonadales	f__	g__	s__
OTU_604	2	0	15	2	4	0	0	15	0	0	2	0	1	0	0	1	k__Chloroplastida	p__Chlorophyta	c__Prasinophytae	o__Pyramimonadales	f__unidentified_Pyramimonadales	g__Pyramimonas	s__Pyramimonas_australis
OTU_607	0	1	2	0	1	0	4	0	2	2	38	0	0	0	2	1	k__Eukaryota	p__Diatomea	c__Mediophyceae	o__unidentified_Mediophyceae	f__unidentified_Mediophyceae	g__Chaetoceros	s__Chaetoceros_elegans
OTU_609	0	19	1	1	0	0	8	1	15	0	0	0	0	0	0	0	k__Eukaryota	p__Diatomea	c__unidentified_Diatomea	o__unidentified_Diatomea	f__Rhizosolenids	g__Guinardia	s__Guinardia_flaccida
OTU_620	0	0	0	0	2	0	21	0	33	1	2	0	0	0	0	0	k__Eukaryota	p__Diatomea	c__Bacillariophyceae	o__unidentified_Bacillariophyceae	f__unidentified_Bacillariophyceae
OTU_622	1	0	0	0	2	0	11	0	7	3	1	0	4	0	2	2	k__Eukaryota	p__Diatomea
OTU_625	0	0	0	0	0	1	25	0	4	0	0	0	0	0	0	2	k__Eukaryota	p__Diatomea	c__Bacillariophyceae	o__unidentified_Bacillariophyceae	f__unidentified_Bacillariophyceae	g__Meuniera	s__Meuniera_membranacea
OTU_630	2	1	7	0	0	0	7	6	5	0	11	0	3	0	3	2	k__Eukaryota	p__Diatomea	c__unidentified_Diatomea	o__unidentified_Diatomea	f__Rhizosolenids	g__Guinardia	s__Rhizosolenia_setigera
OTU_632	0	2	7	0	2	0	0	18	3	0	1	0	1	0	0	0	k__Eukaryota	p__Cryptophyceae	c__unidentified_Cryptophyceae	o__Cryptomonadales	f__unidentified_Cryptomonadales	g__Teleaulax
OTU_636	3	2	1	0	5	0	20	0	3	1	2	0	1	0	0	1	k__Eukaryota	p__Diatomea	c__Mediophyceae	o__unidentified_Mediophyceae	f__unidentified_Mediophyceae	g__Hemiaulus	s__Hemiaulus_sinensis
OTU_652	11	0	27	0	0	0	0	0	0	0	1	0	0	0	1	0	k__Chloroplastida	p__Streptophyta	c__unidentified_Streptophyta	o__Brassicales	f__unidentified_Brassicales	g__Arabidopsis	s__
OTU_673	0	1	1	2	1	0	0	7	15	0	1	0	1	0	4	1	k__Eukaryota	p__Diatomea	c__Bacillariophyceae	o__unidentified_Bacillariophyceae	f__unidentified_Bacillariophyceae	g__unidentified_Bacillariophyceae	s__Navicula_pulchripora
OTU_686	0	25	0	0	0	0	0	0	0	0	0	0	0	0	0	0	k__Chloroplastida	p__Chlorophyta	c__unidentified_Chlorophyta	o__unidentified_Chlorophyta	f__unidentified_Chlorophyta	g__Watanabea	s__Watanabea_reniformis
OTU_687	0	1	0	0	0	0	5	1	12	1	0	0	0	1	0	0	k__Eukaryota	p__Diatomea	c__unidentified_Diatomea	o__unidentified_Diatomea	f__Rhizosolenids	g__Proboscia	s__Proboscia_indica
OTU_708	1	1	2	0	0	0	1	4	6	1	3	0	1	0	0	7	k__Eukaryota	p__Diatomea	c__Mediophyceae	o__unidentified_Mediophyceae	f__unidentified_Mediophyceae	g__Chaetoceros	s__Chaetoceros_sp_UNC1202
OTU_719	14	5	17	4	3	1	9	49	1	2	242	0	1	0	17	3	k__Eukaryota	p__Diatomea	c__Mediophyceae	o__unidentified_Mediophyceae	f__unidentified_Mediophyceae	g__Skeletonema	s__
OTU_722	0	0	0	2	1	0	0	1	1	24	0	0	0	0	1	64	k__Chloroplastida	p__Chlorophyta	c__Prasinophytae	o__Pyramimonadales	f__unidentified_Pyramimonadales	g__Pterosperma	s__Pterosperma_cristatum
OTU_724	0	0	12	42	2	3	28	8	6	2	1	0	1	65	0	1	k__Eukaryota	p__Diatomea	c__Bacillariophyceae	o__unidentified_Bacillariophyceae	f__unidentified_Bacillariophyceae	g__Pseudo-nitzschia	s__Pseudo-nitzschia_pseudodelicatissima
OTU_728	1	1	0	0	0	0	0	1	0	19	1	0	0	0	0	1	k__Eukaryota	p__Cryptophyceae	c__unidentified_Cryptophyceae	o__unidentified_Cryptophyceae	f__unidentified_Cryptophyceae	g__Goniomonas	s__Goniomonas_amphinema
OTU_739	25	0	0	0	0	0	0	0	0	0	0	0	0	0	0	0	k__Chloroplastida	p__Streptophyta	c__unidentified_Streptophyta	o__Gleicheniales	f__unidentified_Gleicheniales
OTU_746	0	1	1	0	0	0	5	0	8	1	0	0	0	0	0	5	k__Eukaryota	p__Diatomea	c__Bacillariophyceae	o__unidentified_Bacillariophyceae	f__unidentified_Bacillariophyceae	g__Pleurosigma	s__
OTU_753	0	0	0	0	0	0	0	0	0	0	3	0	0	0	19	0	k__Eukaryota	p__Diatomea	c__Bacillariophyceae	o__unidentified_Bacillariophyceae	f__unidentified_Bacillariophyceae	g__Campylodiscus	s__Petrodictyon_gemma
OTU_759	16	0	0	0	0	0	0	0	0	0	0	0	0	0	0	0	k__Chloroplastida	p__Streptophyta	c__unidentified_Streptophyta	o__Malvales	f__unidentified_Malvales
OTU_762	0	0	2	0	0	0	0	8	0	0	0	0	0	0	0	0	k__Eukaryota	p__Diatomea	c__Mediophyceae	o__unidentified_Mediophyceae	f__unidentified_Mediophyceae	g__Chaetoceros	s__Chaetoceros_muellerii
OTU_785	1	0	1	1	3	0	0	6	0	0	0	0	4	0	0	0	k__Chloroplastida	p__Chlorophyta	c__unidentified_Chlorophyta	o__unidentified_Chlorophyta	f__unidentified_Chlorophyta	g__unidentified_Chlorophyta	s__Nephroselmis_pyriformis
OTU_787	0	0	0	0	0	0	0	0	8	0	2	0	0	0	0	0	k__Eukaryota	p__Diatomea	c__Bacillariophyceae	o__unidentified_Bacillariophyceae	f__unidentified_Bacillariophyceae	g__unidentified_Bacillariophyceae
OTU_788	1	0	2	0	1	0	2	1	0	5	11	0	0	0	0	1	k__Eukaryota	p__Diatomea	c__unidentified_Diatomea	o__Fragilariales	f__unidentified_Fragilariales	g__Thalassionema	s__
OTU_803	0	0	7	0	0	0	7	0	0	0	0	0	0	0	3	0	k__Eukaryota	p__Diatomea	c__Bacillariophyceae	o__unidentified_Bacillariophyceae	f__unidentified_Bacillariophyceae	g__Pleurosigma	s__Pleurosigma_sp
OTU_804	0	0	1	2	1	0	5	0	1	0	1	0	0	0	12	2	k__Eukaryota	p__Diatomea	c__Mediophyceae	o__unidentified_Mediophyceae	f__unidentified_Mediophyceae	g__Chaetoceros	s__Chaetoceros_sp_SS628-11
OTU_835	1	0	7	0	0	0	0	0	0	0	0	0	6	0	0	0	k__Chloroplastida	p__Chlorophyta	c__Trebouxiophyceae	o__unidentified_Trebouxiophyceae	f__unidentified_Trebouxiophyceae	g__unidentified_Trebouxiophyceae	s__Marsupiomonas_sp_NIES-1410
OTU_855	4	7	9	2	6	0	9	11	0	1	17	0	1	0	4	3	k__Eukaryota	p__Diatomea	c__Mediophyceae	o__unidentified_Mediophyceae	f__unidentified_Mediophyceae	g__Thalassiosira	s__Thalassiosira_concaviuscula
OTU_858	2	0	5	0	2	0	0	0	0	0	0	0	4	0	0	0	k__Chloroplastida	p__Chlorophyta	c__Prasinophytae	o__Pseudoscourfieldiales	f__unidentified_Pseudoscourfieldiales	g__Prasinoderma	s__
OTU_862	0	0	0	0	1	0	0	7	0	5	0	0	0	0	1	1	k__Eukaryota	p__Cryptophyceae	c__unidentified_Cryptophyceae	o__unidentified_Cryptophyceae	f__Kathablepharidae	g__	s__
OTU_866	0	0	0	0	0	0	2	0	16	0	0	0	0	0	0	0	k__Eukaryota	p__Diatomea	c__Bacillariophyceae	o__unidentified_Bacillariophyceae	f__unidentified_Bacillariophyceae	g__Meuniera	s__Meuniera_membranacea
OTU_868	0	0	0	0	0	0	1	0	9	0	0	0	0	0	0	0	k__Eukaryota	p__Cryptophyceae	c__unidentified_Cryptophyceae	o__Cryptomonadales	f__unidentified_Cryptomonadales	g__Rhodomonas
OTU_879	13	0	1	0	0	0	0	0	0	0	2	0	0	0	0	0	k__Chloroplastida	p__Chlorophyta	c__Chlorodendrophyceae	o__Chlorodendrales	f__unidentified_Chlorodendrales	g__Tetraselmis	s__
OTU_908	0	0	0	0	0	0	0	0	0	0	0	0	14	0	0	0	k__Chloroplastida	p__Chlorophyta	c__Chlorodendrophyceae	o__Chlorodendrales	f__unidentified_Chlorodendrales	g__Tetraselmis	s__
OTU_915	28	0	0	0	0	0	0	0	0	0	0	0	2	0	0	0	k__Chloroplastida	p__Streptophyta	c__unidentified_Streptophyta	o__Solanales	f__unidentified_Solanales	g__Nicotiana	s__Nicotiana_attenuata
OTU_918	0	0	0	0	0	0	0	0	11	0	0	0	0	0	0	0	k__Eukaryota	p__Diatomea	c__Bacillariophyceae	o__unidentified_Bacillariophyceae	f__unidentified_Bacillariophyceae	g__Pleurosigma	s__Pleurosigma_planktonicum
OTU_920	1	0	0	0	0	0	7	0	1	3	2	0	0	0	2	0	k__Eukaryota	p__Diatomea	c__Bacillariophyceae	o__unidentified_Bacillariophyceae	f__unidentified_Bacillariophyceae	g__Bacillaria	s__Bacillaria_paxillifer
OTU_926	0	0	0	0	0	0	6	0	12	0	1	0	0	0	0	4	k__Chloroplastida	p__Streptophyta	c__unidentified_Streptophyta	o__Polypodiales	f__unidentified_Polypodiales
OTU_927	7	0	0	0	0	0	0	0	0	0	0	0	0	0	0	0	k__Chloroplastida	p__Streptophyta	c__unidentified_Streptophyta	o__Malvales	f__unidentified_Malvales	g__Gossypium	s__
OTU_929	0	0	2	0	0	0	0	15	0	0	0	0	0	0	0	0	k__Eukaryota	p__Cryptophyceae	c__unidentified_Cryptophyceae	o__Cryptomonadales	f__unidentified_Cryptomonadales
OTU_931	0	0	0	0	0	0	0	0	4	0	0	0	2	0	0	0	k__Chloroplastida	p__Chlorophyta	c__Prasinophytae	o__Pseudoscourfieldiales	f__unidentified_Pseudoscourfieldiales	g__Pycnococcus	s__Pycnococcus_provasolii
OTU_939	1	2	1	0	0	0	0	2	0	0	1	0	7	0	0	0	k__Chloroplastida	p__Chlorophyta	c__Mamiellophyceae	o__Dolichomastigales	f__unidentified_Dolichomastigales	g__Crustomastix	s__
OTU_940	2	0	2	0	0	0	0	0	5	0	1	0	0	0	0	0	k__Chloroplastida	p__Chlorophyta	c__Prasinophytae	o__Pseudoscourfieldiales	f__unidentified_Pseudoscourfieldiales	g__Pycnococcus	s__Pycnococcus_sp_MBIC10637
OTU_952	0	0	0	0	0	0	0	0	0	0	11	0	0	0	0	0	k__Eukaryota	p__Diatomea	c__Mediophyceae	o__unidentified_Mediophyceae	f__unidentified_Mediophyceae	g__Chaetoceros	s__
OTU_964	0	2	0	0	0	0	0	0	0	0	0	0	6	0	0	0	k__Chloroplastida	p__Chlorophyta	c__Mamiellophyceae	o__unidentified_Mamiellophyceae	f__unidentified_Mamiellophyceae	g__Dolichomastix	s__Dolichomastix_tenuilepis
OTU_965	0	4	0	0	1	0	0	1	0	0	0	0	6	0	2	1	k__Chloroplastida	p__Chlorophyta	c__Mamiellophyceae	o__unidentified_Mamiellophyceae	f__unidentified_Mamiellophyceae	g__Dolichomastix	s__Dolichomastix_tenuilepis
OTU_970	0	0	11	0	0	0	0	0	0	0	1	0	0	0	2	0	k__Chloroplastida	p__Chlorophyta	c__Chlorophyceae	o__Chlamydomonadales	f__unidentified_Chlamydomonadales
OTU_972	0	0	4	0	0	0	0	4	0	0	0	0	1	0	0	0	k__Chloroplastida	p__Chlorophyta	c__Prasinophytae	o__	f__	g__	s__
OTU_978	0	0	4	0	3	0	1	0	0	1	0	0	0	0	0	0	k__Chloroplastida	p__Chlorophyta	c__Mamiellophyceae	o__DSGM-81	f__	g__	s__
OTU_981	0	0	0	0	0	0	0	0	0	3	1	0	0	0	0	3	k__Eukaryota	p__Cryptophyceae	c__unidentified_Cryptophyceae	o__unidentified_Cryptophyceae	f__unidentified_Cryptophyceae	g__Goniomonas	s__Goniomonas_sp_ATCC_50108
OTU_985	0	0	5	0	0	0	1	0	0	0	0	0	0	0	0	0	k__Eukaryota	p__Diatomea	c__Bacillariophyceae	o__unidentified_Bacillariophyceae	f__unidentified_Bacillariophyceae	g__unidentified_Bacillariophyceae	s__Haslea_nipkowii
OTU_987	0	0	5	0	0	0	0	0	1	0	0	0	0	0	10	1	k__Eukaryota	p__Diatomea	c__Bacillariophyceae	o__unidentified_Bacillariophyceae	f__unidentified_Bacillariophyceae	g__Nitzschia
OTU_994	0	0	2	0	0	0	0	0	0	0	0	0	3	0	2	0	k__Eukaryota	p__Diatomea	c__Bacillariophyceae	o__unidentified_Bacillariophyceae	f__unidentified_Bacillariophyceae	g__unidentified_Bacillariophyceae	s__Nitzschia_ligowskii
OTU_1008	8	0	0	0	0	0	0	0	6	0	0	0	0	0	0	0	k__Chloroplastida	p__Streptophyta
OTU_1010	0	0	0	0	0	0	3	0	0	0	3	0	0	0	3	3	k__Eukaryota	p__Diatomea	c__unidentified_Diatomea	o__unidentified_Diatomea	f__Rhizosolenids	g__Tenuicylindrus	s__Tenuicylindrus_belgicus
OTU_1014	0	0	2	0	0	0	0	0	0	0	0	0	0	0	2	0	k__Eukaryota	p__Diatomea	c__Bacillariophyceae	o__unidentified_Bacillariophyceae	f__unidentified_Bacillariophyceae
OTU_1056	0	0	0	0	0	0	0	1	0	0	0	0	2	0	1	0	k__Eukaryota	p__Diatomea	c__Mediophyceae	o__unidentified_Mediophyceae	f__unidentified_Mediophyceae	g__Chaetoceros
OTU_1067	1	0	0	0	0	0	5	0	0	0	4	0	0	0	0	0	k__Eukaryota	p__Diatomea	c__unidentified_Diatomea	o__Fragilariales	f__unidentified_Fragilariales	g__unidentified_Fragilariales	s__Hyalosynedra_sp_AQ9
OTU_1072	1	0	2	0	0	0	0	0	0	23	0	0	0	0	1	0	k__Chloroplastida	p__Streptophyta	c__unidentified_Streptophyta	o__Brassicales	f__unidentified_Brassicales	g__Brassica	s__
OTU_1094	1	0	0	0	0	0	0	0	4	0	0	0	0	0	0	0	k__Eukaryota	p__Diatomea	c__Mediophyceae	o__unidentified_Mediophyceae	f__unidentified_Mediophyceae	g__Chaetoceros	s__Chaetoceros_decipiens
OTU_1104	1	0	0	0	2	0	0	4	0	0	1	0	1	0	0	0	k__Chloroplastida	p__Chlorophyta	c__Prasinophytae	o__unidentified_Prasinophytae	f__unidentified_Prasinophytae	g__unidentified_Prasinophytae	s__phytoplankton_environmental_sample
OTU_1112	0	0	0	0	0	0	0	0	0	0	4	0	0	0	0	0	k__Chloroplastida	p__Chlorophyta	c__Ulvophyceae	o__Chlorocystidales	f__unidentified_Chlorocystidales	g__Desmochloris
OTU_1124	0	0	0	0	0	0	0	0	0	0	0	0	3	0	0	0	k__Eukaryota	p__Diatomea	c__unidentified_Diatomea	o__unidentified_Diatomea	f__Melosirids	g__Melosira	s__
OTU_1139	29	0	0	0	1	0	0	0	0	0	0	0	0	0	0	0	k__Chloroplastida	p__Streptophyta	c__unidentified_Streptophyta	o__Malvales	f__unidentified_Malvales	g__Gossypium
OTU_1140	0	0	3	0	0	0	0	2	1	0	0	0	0	0	0	0	k__Chloroplastida	p__Chlorophyta	c__unidentified_Chlorophyta	o__unidentified_Chlorophyta	f__unidentified_Chlorophyta	g__Heterochlorella	s__Heterochlorella_luteoviridis
OTU_1143	1	0	0	0	0	0	4	0	0	0	0	0	0	0	0	0	k__Eukaryota	p__Diatomea	c__Bacillariophyceae	o__unidentified_Bacillariophyceae	f__unidentified_Bacillariophyceae	g__Achnanthes	s__Achnanthes_sp
OTU_1153	29	19	289	1	163	0	2	745	0	0	3	15	69	0	5	0	k__Chloroplastida	p__Chlorophyta	c__Mamiellophyceae	o__Mamiellales	f__unidentified_Mamiellales	g__Ostreococcus	s__
OTU_1160	0	0	0	0	4	0	0	0	4	0	0	0	0	0	0	0	k__Eukaryota	p__Diatomea	c__Mediophyceae	o__unidentified_Mediophyceae	f__unidentified_Mediophyceae	g__Chaetoceros	s__Chaetoceros_laevisporus
OTU_1163	5	0	0	0	0	0	0	0	0	0	0	0	0	0	0	0	k__Chloroplastida	p__Chlorophyta	c__Chlorophyceae	o__Chlamydomonadales	f__unidentified_Chlamydomonadales
OTU_1166	0	0	0	0	0	0	0	0	0	0	0	0	0	0	3	0	k__Eukaryota	p__Diatomea	c__Bacillariophyceae	o__unidentified_Bacillariophyceae	f__unidentified_Bacillariophyceae	g__Campylodiscus	s__Petrodictyon_sp
OTU_1168	0	0	0	0	0	0	3	0	0	0	0	0	0	0	0	0	k__Eukaryota	p__Rhodophyceae	c__Rhodellophyceae	o__unidentified_Rhodellophyceae	f__unidentified_Rhodellophyceae	g__Corynoplastis	s__Corynoplastis_japonica
OTU_1177	0	0	0	1	0	1	9	0	0	0	0	0	0	0	0	0	k__Eukaryota	p__Diatomea	c__Mediophyceae	o__unidentified_Mediophyceae	f__unidentified_Mediophyceae	g__Thalassiosira	s__Thalassiosira_hendeyi
OTU_1187	0	0	0	0	0	0	0	0	0	0	17	0	0	0	0	1	k__Eukaryota	p__Rhodophyceae	c__Rhodellophyceae	o__unidentified_Rhodellophyceae	f__unidentified_Rhodellophyceae	g__Rhodella	s__Rhodella_sp_MS-2012
OTU_1189	3	0	0	0	0	0	0	0	0	0	1	0	0	0	0	0	k__Chloroplastida	p__Chlorophyta	c__Ulvophyceae	o__Ulvales	f__unidentified_Ulvales	g__Pseudendoclonium	s__Pseudendoclonium_arthropyreniae
OTU_1191	0	0	5	0	1	0	0	0	0	0	0	0	0	0	0	0	k__Eukaryota	p__Diatomea	c__Bacillariophyceae	o__unidentified_Bacillariophyceae	f__unidentified_Bacillariophyceae
OTU_1201	0	0	0	0	0	0	0	0	0	0	5	0	0	0	0	0	k__Eukaryota	p__Diatomea	c__Bacillariophyceae	o__unidentified_Bacillariophyceae	f__unidentified_Bacillariophyceae
OTU_1211	0	0	1	0	1	0	0	5	0	1	1	0	0	0	2	0	k__Eukaryota	p__Cryptophyceae	c__unidentified_Cryptophyceae	o__Cryptomonadales	f__unidentified_Cryptomonadales	g__Rhodomonas	s__Rhodomonas_sp_M1630
OTU_1217	1	0	4	0	0	0	0	0	0	1	0	0	0	0	0	0	k__Chloroplastida	p__Chlorophyta	c__unidentified_Chlorophyta	o__unidentified_Chlorophyta	f__unidentified_Chlorophyta	g__Choricystis	s__Choricystis_sp_NIES-2342
OTU_1219	0	0	0	0	0	0	2	0	7	0	0	0	0	0	0	0	k__Eukaryota	p__Diatomea	c__Bacillariophyceae	o__unidentified_Bacillariophyceae	f__unidentified_Bacillariophyceae	g__Pleurosigma
OTU_1220	0	0	0	0	0	0	0	0	0	3	0	0	0	0	0	0	k__Eukaryota	p__Diatomea	c__unidentified_Diatomea	o__Fragilariales	f__unidentified_Fragilariales	g__Thalassionema	s__Thalassionema_frauenfeldii
OTU_1226	0	0	0	3	0	1	0	0	2	3	0	0	0	1	0	45	k__Chloroplastida	p__Chlorophyta	c__Prasinophytae	o__Pyramimonadales	f__unidentified_Pyramimonadales	g__Pterosperma	s__Pterosperma_sp_CCMP1384
OTU_1229	0	0	0	0	1	0	2	0	0	0	1	0	0	0	0	0	k__Eukaryota	p__Diatomea	c__Mediophyceae	o__unidentified_Mediophyceae	f__unidentified_Mediophyceae	g__Chaetoceros	s__Chaetoceros_socialis
OTU_1232	1	0	1	0	0	0	0	0	0	0	3	0	3	0	3	0	k__Eukaryota	p__Diatomea	c__Bacillariophyceae	o__unidentified_Bacillariophyceae	f__unidentified_Bacillariophyceae	g__Psammodictyon	s__Psammodictyon_panduriforme
OTU_1245	1	1	1	0	4	0	0	0	0	1	0	0	4	0	2	1	k__Chloroplastida	p__Chlorophyta	c__Mamiellophyceae	o__DSGM-81	f__	g__	s__
OTU_1246	7	6	16	0	6	0	11	0	40	9	4	0	34	0	9	0	k__Chloroplastida	p__Chlorophyta	c__Mamiellophyceae	o__DSGM-81	f__	g__	s__
OTU_1255	0	0	0	0	0	0	1	4	0	0	0	0	0	0	0	0	k__Eukaryota	p__Cryptophyceae	c__unidentified_Cryptophyceae	o__Cryptomonadales
OTU_1257	7	0	0	0	0	0	0	0	0	0	0	0	0	0	0	0	k__Eukaryota	p__Diatomea	c__Bacillariophyceae	o__unidentified_Bacillariophyceae	f__unidentified_Bacillariophyceae	g__Nitzschia	s__Bacillariophyta_sp_MBIC10099
OTU_1264	0	0	0	0	0	0	0	0	0	3	0	0	0	0	0	0	k__Eukaryota	p__Diatomea	c__Bacillariophyceae	o__unidentified_Bacillariophyceae	f__unidentified_Bacillariophyceae
OTU_1272	0	0	0	0	0	0	1	0	0	7	0	0	0	0	0	0	k__Eukaryota	p__Cryptophyceae	c__unidentified_Cryptophyceae	o__unidentified_Cryptophyceae	f__unidentified_Cryptophyceae	g__Goniomonas
OTU_1290	0	0	2	0	1	0	9	0	5	0	3	0	0	0	0	0	k__Eukaryota	p__Diatomea	c__Bacillariophyceae	o__unidentified_Bacillariophyceae	f__unidentified_Bacillariophyceae
OTU_1305	0	0	0	0	0	0	0	0	0	0	0	0	0	0	2	0	k__Eukaryota	p__Diatomea	c__Bacillariophyceae	o__unidentified_Bacillariophyceae	f__unidentified_Bacillariophyceae	g__Cylindrotheca
OTU_1314	0	0	0	0	0	0	0	0	0	0	2	0	0	0	0	0	k__Eukaryota	p__Diatomea	c__Bacillariophyceae	o__unidentified_Bacillariophyceae	f__unidentified_Bacillariophyceae	g__Nitzschia	s__Nitzschia_capitellata
OTU_1317	0	0	0	0	0	0	0	0	0	0	0	0	0	5	0	0	k__Eukaryota	p__Diatomea	c__Mediophyceae	o__unidentified_Mediophyceae	f__unidentified_Mediophyceae	g__Lauderia	s__Lauderia_annulata
OTU_1330	5	0	0	0	0	0	0	0	0	0	0	0	0	0	0	0	k__Chloroplastida	p__Streptophyta	c__unidentified_Streptophyta	o__Malvales	f__unidentified_Malvales	g__Gossypium	s__
OTU_1337	0	0	4	0	0	0	0	0	0	0	0	0	0	0	0	2	k__Eukaryota	p__Diatomea	c__Bacillariophyceae	o__unidentified_Bacillariophyceae	f__unidentified_Bacillariophyceae
OTU_1339	0	0	0	0	0	0	0	2	0	0	0	0	0	0	0	0	k__Chloroplastida	p__Chlorophyta	c__unidentified_Chlorophyta	o__unidentified_Chlorophyta	f__unidentified_Chlorophyta	g__Heterochlorella	s__Heterochlorella_luteoviridis
OTU_1356	1	0	0	0	3	0	0	2	0	1	0	0	0	0	0	0	k__Chloroplastida	p__Chlorophyta
OTU_1357	5	0	0	0	0	0	0	0	0	0	0	0	0	0	0	0	k__Chloroplastida	p__Streptophyta	c__unidentified_Streptophyta	o__Malvales	f__unidentified_Malvales	g__Gossypium	s__
OTU_1365	0	0	0	0	2	0	0	0	0	0	0	0	0	0	0	0	k__Chloroplastida	p__Chlorophyta
OTU_1368	0	0	2	0	1	0	0	1	0	0	0	0	0	0	0	0	k__Eukaryota	p__Cryptophyceae	c__unidentified_Cryptophyceae	o__unidentified_Cryptophyceae	f__Kathablepharidae
OTU_1369	10	0	0	0	0	0	0	0	0	0	0	0	0	0	0	0	k__Chloroplastida	p__Chlorophyta	c__Trebouxiophyceae	o__unidentified_Trebouxiophyceae	f__unidentified_Trebouxiophyceae	g__unidentified_Trebouxiophyceae
OTU_1386	0	0	0	0	0	0	0	0	5	0	0	0	0	0	0	0	k__Eukaryota	p__Diatomea	c__Bacillariophyceae	o__unidentified_Bacillariophyceae	f__unidentified_Bacillariophyceae
OTU_1389	0	0	0	0	0	0	2	0	0	0	0	0	0	0	0	0	k__Eukaryota	p__Diatomea	c__Bacillariophyceae	o__unidentified_Bacillariophyceae	f__unidentified_Bacillariophyceae	g__Pleurosigma	s__Pleurosigma_planktonicum
OTU_1391	0	0	0	0	0	0	1	0	3	0	0	0	0	0	0	0	k__Eukaryota	p__Diatomea	c__Mediophyceae	o__unidentified_Mediophyceae	f__unidentified_Mediophyceae	g__Chaetoceros	s__
OTU_1414	0	0	0	0	0	0	0	0	0	0	5	0	0	0	0	0	k__Chloroplastida	p__Streptophyta	c__unidentified_Streptophyta	o__Ericales	f__unidentified_Ericales	g__Ardisia	s__Candidatus_Burkholderia_crenata
OTU_1419	0	0	0	0	1	0	0	0	0	0	0	0	1	0	0	0	k__Chloroplastida	p__Chlorophyta	c__Mamiellophyceae	o__Dolichomastigales	f__unidentified_Dolichomastigales	g__Crustomastix
OTU_1423	0	0	0	0	0	0	0	3	0	0	0	0	0	0	0	0	k__Eukaryota	p__Diatomea	c__unidentified_Diatomea	o__unidentified_Diatomea	f__unidentified_Diatomea	g__Palmerina	s__Palmerina_hardmaniana
OTU_1427	0	0	0	0	0	0	1	0	0	2	0	0	0	0	0	0	k__Eukaryota	p__Diatomea	c__unidentified_Diatomea	o__unidentified_Diatomea	f__Rhizosolenids	g__Pseudosolenia	s__Pseudosolenia_calcar-avis
OTU_1429	0	0	0	0	0	0	3	0	0	0	0	0	0	0	0	0	k__Eukaryota	p__Diatomea	c__Bacillariophyceae	o__unidentified_Bacillariophyceae	f__unidentified_Bacillariophyceae
OTU_1438	0	0	0	0	0	0	0	1	0	0	1	0	0	0	0	0	k__Eukaryota	p__Diatomea	c__Bacillariophyceae
OTU_1439	0	0	0	0	3	0	0	0	0	1	0	0	0	0	0	0	k__Eukaryota	p__Diatomea	c__Mediophyceae	o__unidentified_Mediophyceae	f__unidentified_Mediophyceae	g__Lauderia	s__Lauderia_annulata
OTU_1447	0	0	0	0	0	0	2	0	0	0	0	0	0	0	0	0	k__Eukaryota	p__Diatomea
OTU_1468	0	0	0	0	0	0	5	0	0	1	0	0	0	0	0	0	k__Eukaryota	p__Diatomea	c__Bacillariophyceae	o__unidentified_Bacillariophyceae	f__unidentified_Bacillariophyceae	g__unidentified_Bacillariophyceae	s__Bacillaria_sp
OTU_1470	1	0	0	0	0	0	0	0	0	0	0	0	1	0	0	0	k__Chloroplastida	p__Chlorophyta	c__Mamiellophyceae	o__unidentified_Mamiellophyceae	f__unidentified_Mamiellophyceae	g__Dolichomastix	s__Dolichomastix_tenuilepis
OTU_1480	0	0	0	0	0	0	0	4	0	0	4	0	0	0	1	0	k__Eukaryota	p__Diatomea	c__Mediophyceae	o__unidentified_Mediophyceae	f__unidentified_Mediophyceae	g__Skeletonema
OTU_1490	0	0	17	0	0	0	0	0	0	0	0	0	0	0	35	1	k__Eukaryota	p__Diatomea	c__Mediophyceae	o__unidentified_Mediophyceae	f__unidentified_Mediophyceae	g__Thalassiosira	s__Conticribra_weissflogii
OTU_1498	0	0	3	0	0	0	0	0	0	0	0	0	0	0	0	0	k__Eukaryota	p__Diatomea	c__Bacillariophyceae	o__unidentified_Bacillariophyceae	f__unidentified_Bacillariophyceae	g__Pleurosigma	s__
OTU_1502	11	2	10	4	4	89	28	1	2	1	19	0	1	0	24	35	k__Eukaryota	p__Diatomea	c__Mediophyceae	o__unidentified_Mediophyceae	f__unidentified_Mediophyceae	g__Thalassiosira	s__Thalassiosira_andamanica
OTU_1506	0	0	0	0	0	0	0	0	0	0	0	0	0	0	0	2	k__Chloroplastida	p__Chlorophyta	c__Prasinophytae	o__Pyramimonadales	f__unidentified_Pyramimonadales	g__Pterosperma
OTU_1508	0	0	0	0	0	0	2	1	0	0	0	0	0	0	0	1	k__Eukaryota	p__Diatomea	c__Mediophyceae	o__unidentified_Mediophyceae	f__unidentified_Mediophyceae
OTU_1509	7	0	0	0	0	0	0	0	0	0	0	0	0	0	0	0	k__Chloroplastida	p__Chlorophyta
OTU_1515	5	0	0	0	0	0	0	0	0	0	0	0	0	0	0	0	k__Chloroplastida	p__Chlorophyta	c__unidentified_Chlorophyta	o__unidentified_Chlorophyta	f__unidentified_Chlorophyta	g__Coccomyxa
OTU_1519	0	0	0	3	0	0	0	0	2	14	1	0	0	115	1	67	k__Chloroplastida	p__Chlorophyta	c__Prasinophytae	o__Pyramimonadales	f__unidentified_Pyramimonadales	g__Pterosperma	s__Pterosperma_cristatum
OTU_1527	0	0	3	0	0	0	0	0	0	0	0	0	0	0	7	0	k__Eukaryota	p__Diatomea	c__Bacillariophyceae	o__unidentified_Bacillariophyceae	f__unidentified_Bacillariophyceae
OTU_1540	0	0	0	0	0	0	0	0	5	0	0	0	0	0	0	0	k__Chloroplastida	p__Chlorophyta	c__Chlorophyceae	o__Sphaeropleales	f__unidentified_Sphaeropleales
OTU_1542	2	1	47	1	20	0	0	256	0	0	1	0	12	0	1	0	k__Chloroplastida	p__Chlorophyta	c__Mamiellophyceae	o__Mamiellales	f__unidentified_Mamiellales	g__Micromonas	s__Micromonas_pusilla
OTU_1543	0	0	0	0	0	0	0	0	7	0	0	0	0	0	1	0	k__Eukaryota	p__Diatomea	c__Bacillariophyceae	o__unidentified_Bacillariophyceae	f__unidentified_Bacillariophyceae	g__Pleurosigma
OTU_1544	0	0	0	0	0	0	9	0	0	0	1	0	0	0	0	0	k__Eukaryota	p__Diatomea	c__Bacillariophyceae	o__unidentified_Bacillariophyceae	f__unidentified_Bacillariophyceae	g__Navicula
OTU_1548	0	0	0	0	0	0	0	0	5	0	0	0	0	0	0	0	k__Eukaryota	p__Diatomea	c__unidentified_Diatomea	o__unidentified_Diatomea	f__Rhizosolenids	g__Pseudosolenia	s__Pseudosolenia_calcar-avis
OTU_1549	0	2	5	2	0	0	12	17	16	1	1	0	0	0	0	0	k__Eukaryota	p__Diatomea	c__unidentified_Diatomea	o__unidentified_Diatomea	f__Rhizosolenids	g__Guinardia	s__Rhizosolenia_setigera
OTU_1555	2	0	0	10	0	32	36	1	0	1	1	0	0	0	1	2	k__Eukaryota	p__Diatomea	c__Mediophyceae	o__unidentified_Mediophyceae	f__unidentified_Mediophyceae	g__Thalassiosira	s__Thalassiosira_hendeyi
OTU_1556	0	0	1	0	0	0	0	0	0	3	0	0	0	0	0	0	k__Chloroplastida	p__Streptophyta	c__unidentified_Streptophyta	o__Rosales	f__unidentified_Rosales
OTU_1564	51	0	4	0	3	0	1	0	2	7	14	0	1	0	2	0	k__Chloroplastida	p__Streptophyta	c__Liliopsida	o__Poales	f__unidentified_Poales
OTU_1568	0	0	0	0	0	0	0	0	0	0	2	0	0	0	0	0	k__Eukaryota	p__Rhodophyceae	c__Rhodellophyceae	o__unidentified_Rhodellophyceae	f__unidentified_Rhodellophyceae	g__Dixoniella	s__Dixoniella_sp_MACC1
OTU_1592	0	0	4	0	0	0	0	0	22	0	3	0	0	0	0	0	k__Eukaryota	p__Diatomea	c__Bacillariophyceae	o__unidentified_Bacillariophyceae	f__unidentified_Bacillariophyceae	g__Navicula
