# Supplementary material for: Environmental Factors, Not Biotic Competitive Interactions, Drive the Relative Abundance of Diatoms and Chlorophyta in the Coastal Areas of the Beibu Gulf: Evidence From 18S rDNA Metabarcoding and Partial Least Squares‐Path Modeling Analysis
Source: Ecol Evol. 2025 Aug 22;15(8):e71936. doi: 10.1002/ece3.71936 (PMC12373977; doi:10.1002/ece3.71936)
Supplement: Supplementary file 2 — Appendix S2: ece371936‐sup‐0002‐Supinfo.zip. [file ECE3-15-e71936-s001.zip › ece371936-sup-0002-Supinfo/Supplementary Table 5.txt]

	TEMP	pH	Salinity	DO	turbidity	Chl_a	NO3	NH4	NO2	TN	TOC	PO4	TP
S1	24	8.14	30.6077	8.34	4.95	9.0	0.175	0.018	0.005	0.510	3.675	0.022	0.023
S2	23.9	8.04	30.5906	7.52	6.47	5.3	0.152	0.035	0.006	0.406	3.82	0.020	0.029
S3	23	8.01	31.7178	7.23	7.4	3.2	0.124	0.052	0.009	0.474	3.605	0.015	0.031
S4	23.21	8.03	31.6454	7.37	9.10	6.8	0.113	0.016	0.006	0.38	3.284	0.010	0.037
S5	23.8	8.17	31.8435	8.04	6.13	4.3	0.073	0.026	0	0.340	3.427	0.018	0.024
S6	23.8	8.12	31.9999	7.59	7.07	4.4	0.131	0.043	0.003	0.456	3.623	0.020	0.030
S7	23.9	8.10	31.4510	8.01	15.2	11.4	0.082	0.014	0.001	0.522	3.415	0.010	0.047
S8	23.6	8.21	32.1879	8.13	6.98	3.2	0.151	0.030	0.001	0.359	3.259	0.017	0.024
S9	26.9	8.21	30.1122	7.75	2.48	2.4	0.196	0.034	0.005	0.418	4.256	0.015	0.017
S10	26.4	8.55	30.4419	7.84	4.69	2.0	0.146	0.036	0	0.252	3.503	0.018	0.025
S11	26.5	8.24	30.0942	7.41	3.99	4.4	0.122	0.025	0.004	0.367	4.179	0.015	0.017
S12	26.52	8.51	30.6222	7.85	5.23	2.5	0.152	0.024	0.001	0.212	3.754	0.013	0.018
S13	26.63	8.23	31.0322	7.32	6.41	11.2	0.059	0.019	0.005	0.478	3.711	0.016	0.023
S14	26.65	8.41	30.2112	7.75	4.39	5.9	0.134	0.016	0.002	0.292	3.509	0.014	0.014
S15	27.3	8.37	30.2254	7.73	21.80	46.5	0.102	0.039	0.009	0.560	4.459	0.017	0.063
S16	27.1	8.64	30.3721	10.37	6.35	14.4	0.094	0.026	0.005	0.481	3.832	0.009	0.025
