# Supplementary material for: Environmental Factors, Not Biotic Competitive Interactions, Drive the Relative Abundance of Diatoms and Chlorophyta in the Coastal Areas of the Beibu Gulf: Evidence From 18S rDNA Metabarcoding and Partial Least Squares‐Path Modeling Analysis
Source: Ecol Evol. 2025 Aug 22;15(8):e71936. doi: 10.1002/ece3.71936 (PMC12373977; doi:10.1002/ece3.71936)
Supplement: Supplementary file 2 — Appendix S2: ece371936‐sup‐0002‐Supinfo.zip. [file ECE3-15-e71936-s001.zip › ece371936-sup-0002-Supinfo/Supplementary Table 6.txt]

otu	Di_OTU_3	Di_OTU_5	Di_OTU_28	Di_OTU_54	Di_OTU_59	Di_OTU_73	Di_OTU_92	Di_OTU_98	Di_OTU_110	Di_OTU_119	Di_OTU_121	Di_OTU_149	Di_OTU_159	Di_OTU_160	Di_OTU_169	Di_OTU_170	Di_OTU_173	Di_OTU_176	Di_OTU_177	Di_OTU_180	Di_OTU_189	Di_OTU_193	Di_OTU_243	Di_OTU_259	Di_OTU_262	Di_OTU_278	Di_OTU_283	Di_OTU_288	Di_OTU_291	Di_OTU_296	Di_OTU_301	Di_OTU_302	Di_OTU_307	Di_OTU_318	Di_OTU_329	Di_OTU_334	Di_OTU_356	Di_OTU_359	Di_OTU_372	Di_OTU_379	Di_OTU_389	Di_OTU_398	Di_OTU_406	Di_OTU_436	Di_OTU_441	Di_OTU_443	Di_OTU_444	Di_OTU_446	Di_OTU_447
S1	25	17	1	42	2	158	411	4	12	5	4	39	104	18	1	91	2	124	2	6	3	0	0	2	0	0	17	0	22	0	2	19	1	5	2	1	0	23	0	0	0	0	1	0	8	0	8	0	2
S2	8	27	2	76	4	158	67	2	0	4	1	47	33	4	2	36	0	35	5	0	1	0	0	1	0	4	21	0	1	0	0	9	1	3	0	0	0	0	0	0	0	2	2	0	16	1	1	0	0
S3	27	37	1	26	5	103	2	1	0	4	3	5	1	30	6	18	4	66	6	2	1	2	4	5	0	11	22	1	7	0	0	26	3	1	15	0	0	0	3	0	0	0	1	0	21	0	0	0	0
S4	431	72	2187	50	6	107	1	2	97	19	449	12	27	180	446	74	43	136	246	7	197	1	0	25	1	118	17	25	299	10	69	106	13	32	73	1	1	0	3	21	6	3	10	0	77	0	0	5	0
S5	46	170	34	2	82	849	5	49	21	73	5	43	16	7	33	4	2	18	51	57	54	2	1	6	16	11	11	2	33	26	25	104	13	48	4	4	19	3	5	1	1	12	1	0	23	7	10	15	10
S6	256	167	163	15	40	395	457	22	20	93	47	104	48	98	65	49	5	36	31	54	13	59	0	8	0	19	10	2	212	25	20	199	20	52	3	4	11	7	2	2	0	35	8	0	15	22	15	26	5
S7	979	92	181	10	1	243	0	0	50	23	33	16	31	24	52	6	24	154	59	0	0	0	0	51	0	92	14	2	643	3	3	53	16	31	28	5	0	0	14	5	2	0	6	0	33	1	0	3	0
S8	44	164	99	6	159	214	12	82	26	86	17	122	19	5	39	1	0	7	32	134	38	1	0	0	3	10	23	9	18	28	32	59	0	22	1	3	18	5	0	9	2	63	2	0	56	12	18	7	20
S9	76	384	244	6	301	113	2	191	178	18	229	184	5	2	19	2	30	15	182	140	120	0	47	21	200	15	20	6	43	6	32	66	174	12	12	3	28	10	10	4	14	11	18	0	16	45	10	8	6
S10	15	18	109	2	4	54	1	19	1	9	17	7	6	0	1	0	0	0	3	1	1	0	0	1	2	6	5	0	12	0	2	2	5	1	0	0	1	0	0	0	2	1	0	0	4	1	0	0	0
S11	471	539	7	2	13	29	1	2	8	9	10	8	3	2	3	0	20	2	19	4	2	2	2	29	21	59	15	3	328	1	8	18	9	5	18	1	2	4	17	16	0	17	59	0	50	1	0	1	0
S12	32	82	115	3	7	119	1	23	13	19	39	14	10	3	2	0	0	3	10	0	4	2	1	2	5	7	6	0	39	5	1	7	24	5	1	0	1	0	0	1	33	1	0	0	8	3	3	5	0
S13	2739	4174	6	7	6	8	1	1	4	47	7	8	9	3	1	0	59	5	25	1	1	58	1	30	2	35	35	8	1946	1	4	14	1	11	7	10	0	0	8	7	6	10	13	3	38	0	0	0	0
S14	140	817	152	7	64	17	1	8	45	30	99	93	4	2	6	1	44	4	39	19	1	8	81	7	4	8	28	5	29	7	3	37	122	6	4	0	2	0	17	3	53	8	2	1	34	0	2	12	0
S15	4047	4603	1	11	0	5	1	0	1	18	2	16	8	0	0	1	51	11	12	1	2	534	0	1	0	76	33	178	1037	1	1	107	0	23	12	13	0	0	5	106	0	0	26	15	133	0	0	0	0
S16	12095	42	18	9	3	7	2	1	14	353	48	22	9	5	1	0	118	14	87	0	1	31	0	116	1	113	15	17	8992	4	1	34	24	33	43	61	1	0	37	3	2	0	2	41	32	1	0	1	1
[truncated: 155 more columns]
