# Supplementary material for: Environmental Factors, Not Biotic Competitive Interactions, Drive the Relative Abundance of Diatoms and Chlorophyta in the Coastal Areas of the Beibu Gulf: Evidence From 18S rDNA Metabarcoding and Partial Least Squares‐Path Modeling Analysis
Source: Ecol Evol. 2025 Aug 22;15(8):e71936. doi: 10.1002/ece3.71936 (PMC12373977; doi:10.1002/ece3.71936)
Supplement: Supplementary file 2 — Appendix S2: ece371936‐sup‐0002‐Supinfo.zip. [file ECE3-15-e71936-s001.zip › ece371936-sup-0002-Supinfo/Supplementary Table 7.txt]

	TEMP	turbidity	pH	Salinity	DO	PO4	NO2	NO3	NH4	Chl-a	TP	TN	TOC
S1	29.28	4.63	8.56	27.6841	8.54	0.004	0.023	0.107	0.025	49.2	0.049	0.645	2.533
S2	28.92	4.43	8.44	27.1245	8.19	0.003	0.009	0.131	0.033	29.3	0.042	0.622	2.656
S3	28.92	4.6	8.78	21.3645	9.74	0.002	0.007	0.183	0.074	14.7	0.038	0.965	3.226
S4	29.71	3.11	8.83	27.0125	9.66	0.003	0.008	0.092	0.028	6.6	0.031	0.681	2.973
S5	29.6	2.39	8.88	26.4731	9.55	0.003	0.008	0.112	0.057	14.7	0.034	0.645	3.217
S6	30.54	4.33	8.88	28.2478	9.82	0.008	0.002	0.138	0.033	30.8	0.035	0.484	3.428
S7	29.72	4.06	8.94	26.7561	9.46	0.008	0.01	0.15	0.031	20.2	0.054	0.776	3.64
S8	30.26	2.46	8.82	21.3412	9.84	0.003	0.018	0.222	0.016	26.6	0.031	0.642	3.334
S9	25.21	6.84	8.78	22.625	9.79	0.002	0.004	0.146	0.031	20.6	0.056	1.18	3.596
S10	28.86	5.18	8.84	26.4236	9.14	0.007	0.022	0.108	0.021	31.6	0.046	0.993	3.636
S11	22.22	6.06	8.81	22.9762	8.72	0.005	0.003	0.107	0.088	39.6	0.052	1.25	3.546
S12	28.24	5.56	8.68	26.4235	9.12	0.004	0.024	0.096	0.029	23.6	0.052	1.11	3.194
S13	26.83	4.9	8.2	21.0245	8.65	0.011	0.032	0.158	0.046	12.6	0.059	1.34	3.095
S14	27.52	6.29	9	28.1243	9.05	0.007	0.012	0.098	0.07	41.9	0.07	1.18	3.736
S15	26.92	9.87	8.97	19.3546	9.43	0.003	0.005	0.045	0.021	88.4	0.078	1.39	3.974
S16	27.52	7.67	9.2	28.0231	9.12	0.013	0.015	0.115	0.013	46.1	0.089	1.17	4.232
