# Supplementary material for: Environmental Factors, Not Biotic Competitive Interactions, Drive the Relative Abundance of Diatoms and Chlorophyta in the Coastal Areas of the Beibu Gulf: Evidence From 18S rDNA Metabarcoding and Partial Least Squares‐Path Modeling Analysis
Source: Ecol Evol. 2025 Aug 22;15(8):e71936. doi: 10.1002/ece3.71936 (PMC12373977; doi:10.1002/ece3.71936)
Supplement: Supplementary file 2 — Appendix S2: ece371936‐sup‐0002‐Supinfo.zip. [file ECE3-15-e71936-s001.zip › ece371936-sup-0002-Supinfo/Supplementary Table 8.txt]

otu	Di_OTU_2	Di_OTU_5	Di_OTU_6	Di_OTU_9	Di_OTU_25	Di_OTU_44	Di_OTU_68	Di_OTU_70	Di_OTU_71	Di_OTU_72	Di_OTU_90	Di_OTU_103	Di_OTU_134	Di_OTU_141	Di_OTU_142	Di_OTU_144	Di_OTU_147	Di_OTU_165	Di_OTU_169	Di_OTU_185	Di_OTU_209	Di_OTU_214	Di_OTU_215	Di_OTU_230	Di_OTU_246	Di_OTU_255	Di_OTU_287	Di_OTU_295	Di_OTU_297	Di_OTU_316	Di_OTU_317	Di_OTU_340	Di_OTU_353	Di_OTU_360	Di_OTU_374	Di_OTU_380	Di_OTU_406	Di_OTU_407	Di_OTU_427	Di_OTU_439	Di_OTU_441	Di_OTU_452	Di_OTU_455	Di_OTU_459	Di_OTU_467	Di_OTU_474	Di_OTU_490	Di_OTU_499	Di_OTU_502
S1	604	5960	1116	18	1519	13	571	173	78	28	153	28	68	1202	53	0	15	2976	0	4	836	0	49	20	7	0	0	1	23	2322	9	5	22	0	0	0	2	13	2	11	3	14	1	11	14	0	7	12	105
S2	153	408	2389	57	512	124	9	623	1	4	42	79	16	639	5	1	15	586	4	36	316	0	0	3	7	1	0	21	0	101	0	0	0	0	0	4	0	68	0	52	0	0	1	18	6	4	1	0	68
S3	42	159	1465	2	44	20	0	43	1	2	25	3	5	83	12	6	0	126	0	102	148	0	0	6	0	0	0	1	1	46	10	13	0	0	1	4	0	51	1	171	1	0	0	36	1	0	1	1	5
S4	199	171	2153	12	68	28	1	171	16	1	66	23	8	262	18	125	1	650	0	61	327	0	0	9	0	0	0	0	0	46	0	28	0	0	0	4	0	125	1	124	0	0	0	97	6	1	2	8	31
S5	21	12	109	19	14	11	0	11	0	1	2	9	5	6	6	49	0	36	0	0	64	0	0	0	0	0	0	52	0	7	174	1	0	0	0	1	0	0	0	0	0	0	0	1	1	0	0	0	73
S6	226	763	451	4	106	2	11	96	104	0	4	11	1	245	5	9	0	782	0	1	54	0	3	8	2	1	0	0	3	212	1	2	1	0	0	0	0	6	0	2	2	2	0	2	0	2	0	0	4
S7	26	854	916	5	39	8	9	15	439	4	8	8	168	35	2	3	2	125	2	1	829	2	7	2	0	3	1	0	0	330	14	7	2	0	31	5	0	1	0	7	0	1	2	2	0	1	0	4	18
S8	424	89	900	131	80	71	13	19	10	25	27	824	97	62	1	159	2	1865	0	5	651	3	1	6	2	0	0	0	5	34	0	21	0	0	2	2	5	16	1	32	0	0	8	29	42	31	1	1	1151
S9	656	638	138	95	13	537	330	2	15	164	9	15	9	14	46	0	105	3086	50	1	141	0	14	11	43	1	1	0	9	269	2	3	6	0	5	9	3	7	4	16	9	0	1	5	8	0	0	0	746
S10	68	371	2145	5	16	9	72	30	1066	1	27	25	28	34	3	8	3	208	7	4	240	3	13	2	22	2	1	4	0	87	49	7	10	0	0	2	0	9	1	13	0	0	8	6	1	0	0	0	9
S11	674	145	559	17	15	37	25	135	10	32	83	1	0	23	2	10	22	2305	1	20	66	0	4	18	6	1	1	0	7	47	0	0	10	0	0	6	0	134	2	26	0	0	0	106	4	0	0	0	37
S12	332	2286	5854	217	469	34	420	211	131	337	241	238	62	478	22	46	3	1623	12	16	7888	35	75	8	22	3	6	4	11	1056	3	5	15	0	0	9	0	95	6	95	5	13	0	103	177	11	0	0	1259
S13	121	614	117	4	13	34	101	8	5	55	74	1	47	17	3	2	15	482	5	7	122	0	2	15	2	23	1	1	18	259	0	0	0	1	0	16	1	18	3	48	0	1	0	8	11	0	0	0	42
S14	921	1637	209	404	61	610	319	66	11	307	30	14	2	49	85	28	26	4610	49	2	248	3	25	91	86	5	17	0	37	803	0	5	9	0	0	4	14	32	7	20	0	3	7	13	33	0	0	0	2264
S15	1097	817	339	101	23	576	305	55	3	222	197	0	11	21	11	1	0	5161	2	46	355	6	4	21	3	61	29	0	7	380	0	0	1	21	0	21	0	110	0	275	0	0	0	58	65	0	0	0	636
S16	755	3326	267	331	266	639	191	110	3	102	566	9	16	177	33	1	8	3449	53	5	239	21	30	29	62	6	11	1	17	1414	0	0	5	4	0	36	0	125	5	36	0	3	7	120	225	0	0	0	2192
[truncated: 133 more columns]
