# Supplementary material for: Environmental Factors, Not Biotic Competitive Interactions, Drive the Relative Abundance of Diatoms and Chlorophyta in the Coastal Areas of the Beibu Gulf: Evidence From 18S rDNA Metabarcoding and Partial Least Squares‐Path Modeling Analysis
Source: Ecol Evol. 2025 Aug 22;15(8):e71936. doi: 10.1002/ece3.71936 (PMC12373977; doi:10.1002/ece3.71936)
Supplement: Supplementary file 2 — Appendix S2: ece371936‐sup‐0002‐Supinfo.zip. [file ECE3-15-e71936-s001.zip › ece371936-sup-0002-Supinfo/Supplementary Table 9.txt]

	TEMP	turbidity	pH	Salinity	DO	PO4	NO2	NO3	NH4	Chl-a	TP	TN	TOC
S1	31.9	5.77	8.29	29.578	7.07	0.008	0.028	0.024	0.038	14.2	0.036	0.324	2.495
S2	31.6	8.22	8.35	26.051	6.64	0.008	0.009	0.009	0.025	8.6	0.075	0.252	2.859
S3	31.5	8.28	8.36	20.558	6.75	0.009	0.011	0.011	0.027	20	0.032	0.194	2.426
S4	31.9	7.7	8.4	26.604	7.13	0.009	0.001	0.008	0.025	18.4	0.036	0.216	2.418
S5	32.2	6.44	8.52	28.65	8.12	0.009	0.001	0.006	0.029	13.9	0.034	0.236	2.717
S6	32	5.66	8.43	29.454	7.49	0.007	0.003	0.004	0.03	8.6	0.036	0.241	2.462
S7	31.6	7.75	8.23	25.661	6.7	0.009	0.01	0.014	0.027	15.4	0.056	0.233	2.45
S8	32.9	6.48	8.48	19.287	7.99	0.007	0.001	0.008	0.026	13.1	0.033	0.232	3.21
S9	31.6	9.77	8.05	22.448	6.36	0.014	0.025	0.104	0.034	9.1	0.056	0.399	2.133
S10	32.6	8.23	8.38	25.246	7.03	0.011	0.008	0.029	0.034	10.5	0.051	0.268	1.941
S11	32.1	13.3	8.22	23.455	6.41	0.016	0.026	0.085	0.044	8.6	0.067	0.523	2.08
S12	32.4	8.78	8.34	25.728	6.84	0.015	0.011	0.038	0.025	16.4	0.051	0.189	1.97
S13	31.9	13.3	8.11	20.728	6.11	0.04	0.02	0.164	0.088	3.2	0.061	0.758	2.139
S14	32.2	12.4	8.35	27.611	6.53	0.02	0.005	0.018	0.023	5	0.062	0.13	2.311
S15	32.8	17.2	8.08	17.781	6.31	0.044	0.023	0.196	0.093	7.6	0.098	0.346	2.268
S16	32.4	10	8.3	27.674	6.7	0.013	0.004	0.014	0.02	6.6	0.049	0.184	1.975
