# Supplementary material for: Environmental Factors, Not Biotic Competitive Interactions, Drive the Relative Abundance of Diatoms and Chlorophyta in the Coastal Areas of the Beibu Gulf: Evidence From 18S rDNA Metabarcoding and Partial Least Squares‐Path Modeling Analysis
Source: Ecol Evol. 2025 Aug 22;15(8):e71936. doi: 10.1002/ece3.71936 (PMC12373977; doi:10.1002/ece3.71936)
Supplement: Supplementary file 2 — Appendix S2: ece371936‐sup‐0002‐Supinfo.zip. [file ECE3-15-e71936-s001.zip › ece371936-sup-0002-Supinfo/supplymentary Code S2.txt]

setwd('local data directory') 
install.packages("ggplot2")
install.packages("vegan")
install.packages("dplyr")
install.packages("devtools")
install.packages("usethis")
# install.packages("devtools")
library(vegan)
library(dplyr)
library(devtools)
library(ggplot2)
devtools::install_local("local data directory/ggcor-master.zip")
library(ggcor)
#OTU
df <- read.table("OTU.txt",sep="\t",header = T,row.names = 1,check.names = F)  #Assign the values from OTU.txt （OTU table）to the variable 'df'
env <- read.table("env.txt",sep="\t",header = T,row.names = 1,check.names = F)  #Assign the values from env.txt （environmental measurements table）to the variable 'env'
head(df)
head(env)

quickcor(env, type = "lower",method = "spearman") +
  geom_square()+
  scale_fill_gradient2( high = 'orange', mid = 'white',low = 'navyblue')  

#Mantel test
df_mantel <- mantel_test(df, env, mantel.fun = 'mantel',
                         spec.dist.method = 'bray', 
                         env.dist.method = 'euclidean',
                      spec.select = list(Diatoms = 1:125,
                                         Chlorophyta = 126:198,
                                     Streptophyta = 199:204))
df_mantel <- df_mantel %>%  
mutate(df_r = cut(r, breaks = c(-Inf, 0.1, 0.2, 0.4, Inf),                labels = c("< 0.1", "0.1 - 0.2", "0.2 - 0.4", ">= 0.4")),      
df_p = cut(p.value, breaks = c(-Inf, 0.01, 0.05, Inf),                labels = c("< 0.01", "0.01 - 0.05", ">= 0.05")))

quickcor(env,method = "spearman", type = "upper", cor.test = T, cluster.type = "all") +
  geom_square() +
  geom_mark(r = NA,sig.thres = 0.05, size = 3.5, colour = "black")+  scale_fill_gradient2( high = 'red', mid = 'white',low = 'blue') + 
  anno_link(df_mantel, aes(color = df_p,
                               size = df_r))+
  scale_size_manual(values = c(0.5, 1, 1.5, 2))+  scale_color_manual(values = c("green","blue","orange"))+  guides(fill = guide_colorbar(title = "correlation", order = 1),         size = guide_legend(title = "Mantel's r",order = 2),
         color = guide_legend(title = "Mantel's p", order = 3),
         linetype = "none")
